# Supplementary material for: Metagenome Mining Reveals Hidden Genomic Diversity of Pelagimyophages in Aquatic Environments
Source: mSystems. 2020 Feb 18;5(1):e00905-19. doi: 10.1128/mSystems.00905-19 (PMC7029224; doi:10.1128/mSystems.00905-19)
Supplement: TABLE S2 [file mSystems.00905-19-st002.xlsx]

## Sheet: tara.rpkg.t.filtered_2rpkg.w_me
Table S2. PMPs recruitment values for Tara Oceans metagenomes and viromes. All values are normalized RPKG (Reads per kb of genome per Gb of sample).
PMP Group	A	A	A	A	A	A	A	A	A	A	B	B	B	B	B	B	C	C	C	C	C	C	C	D	D	E	E	E	E	E	E	METADATA
Sample	HTVC008M	PMP-MAVG-8	PMP-MAVG-18	PMP-MAVG-4	PMP-MAVG-21	MAVG02	PMP-MAVG-12	Io7-C40	PMP-MAVG-25	MAVG05	PMP-MAVG-26	PMP-MAVG-2	PMP-MAVG-3	PMP-MAVG-16	PMP-MAVG-14	PMP-MAVG-19	PMP-MAVG-1	PMP-MAVG-17	PMP-MAVG-10	PMP-MAVG-24	PMP-MAVG-9	PMP-MAVG-22	MAVG04	PMP-MAVG-15	PMP-MAVG-20	PMP-MAVG-7	PMP-MAVG-6	PMP-MAVG-5	PMP-MAVG-11	PMP-MAVG-23	PMP-MAVG-13	Date (M/Y)	Depth(m)	Latitude	Longitude	Region	Type	Season
ERR315856	1.00421	1.62573	15.6753	2.29179	1.28645	6.83915	3.70814	26.6573	4.91445	89.544	3.49055	3.48659	1.01882	0.30418	0.44287	0.68276	0.78537	0.06046	0.09547	0.54604	0.97839	0.02549	0.1827	0.00366	0.00923	3.95251	4.03154	4.26759	2.95988	0.58755	0.42519	Sep09	42	37.0541	1.9478	MS	Met	AUTUMN
ERR315857	0.21413	0.27045	3.65019	0.11593	0.15833	0.31434	0.40307	2.51557	0.44592	7.73135	5.29147	5.20654	0.53355	0.08504	0.16508	0.09444	0.74375	0.01133	0.00882	0.01933	0.02712	0.00542	0.02118	0.01166	0.01471	1.084	1.09871	0.98035	0.46628	0.09135	0.27464	Sep09	5	37.051	1.9378	MS	Met	AUTUMN
ERR315858	0.68546	1.80529	2.97392	0.34104	0.40777	1.07487	4.33047	0.81176	0.47643	0.66332	3.69347	3.76825	0.488	0.19444	0.88705	0.3006	0.04361	0.0311	0.06857	0.02211	0.28106	0.02477	0.02259	0.02134	0.03139	2.99714	2.98437	3.18122	0.46657	0.32026	7.20181	Nov09	5	42.2038	17.715	MS	Met	AUTUMN
ERR315859	1.86161	2.86659	11.6164	1.05848	1.14657	2.52986	10.0868	4.14927	1.44789	2.22069	2.32442	2.29784	1.21344	0.37126	0.7098	0.45647	0.11774	0.01666	0.02334	0.15775	0.47431	0.03343	0.03735	0.00686	0.00865	4.42139	4.41374	4.90305	1.22322	0.23274	2.11629	Nov09	55	42.1735	17.7252	MS	Met	AUTUMN
ERR318618	0.87239	6.39518	10.255	0.80391	1.17206	1.24373	4.3777	1.372	1.22577	1.40115	3.47332	3.49379	0.77871	0.52205	3.81931	0.39806	0.083	0.00693	0.63439	0.14174	0.3561	0	0.23604	0.03919	0.01797	10.4424	10.4889	10.6003	1.16123	2.27376	71.9432	Dec09	70	33.9235	32.8118	MS	Met	WINTER
ERR594315	0.80704	0.96173	24.1417	0.70797	0.64697	3.19836	3.20802	2.02	0.81822	4.75208	0.39801	0.42814	0.55987	0.14627	0.12279	0.23182	0.07093	0.0562	0.05331	0.11237	0.34455	0	0.03281	0.047	0.05471	0.64489	0.65149	0.7369	0.81892	0.18401	0.07392	Sep09	55	39.0609	5.9422	MS	Met	AUTUMN
ERR594317	0.31852	0.39524	5.59743	0.15782	0.226	0.47055	0.70795	2.07269	0.48543	6.70996	17.1844	17.109	1.43227	0.15238	0.85146	0.24516	0.03233	0.01098	0.03844	0.04682	0.13132	0.00525	0.00684	0.01507	0.00475	2.34935	2.32521	2.36847	0.40146	0.24577	3.77669	Sep09	5	39.1633	5.916	MS	Met	AUTUMN
ERR594352	1.30105	1.72928	2.85736	0.61111	2.21527	1.34958	2.70931	1.57093	1.45252	1.993	1.48653	1.54857	0.92458	0.68256	5.96951	0.36576	0.11938	0.00841	0.47359	0.0928	0.29798	0.00301	0.40843	0.02705	0.00273	0.82387	0.8236	0.7336	0.29937	0.24849	0.12869	Jan13	60	35.7528	14.2765	MS	Vir	WINTER
ERR594364	2.62169	6.32182	2.16859	0.548	2.05835	1.0516	1.40775	1.58054	1.36097	1.50319	1.95535	2.11505	0.87853	0.79068	7.18464	0.27147	0.22595	0.0253	1.62084	0.08965	0.20369	0.02092	1.14161	0.03906	0.03663	0.38724	0.49122	0.30475	0.18887	0.07712	0.12007	Jan13	5	-8.7789	-17.9099	AO	Vir	WINTER
ERR594369	0.84897	2.36956	7.38256	0.30401	0.71132	0.63647	0.96929	0.89908	0.61602	0.83402	0.22613	0.25623	0.2868	0.14015	0.21047	0.31953	0.13936	0.20441	5.34267	0.03608	0.04918	0.00168	1.09188	0.01088	0.01678	0.17564	0.17921	0.16119	0.41888	0.0931	0.08091	Jan13	5	20.8183	63.5047	IO	Vir	WINTER
ERR594374	2.08995	4.43816	7.59764	0.86312	2.12243	1.60937	2.21374	2.06006	1.6654	2.12422	0.64794	0.7014	0.65903	0.31007	0.43356	0.55234	0.72806	0.29323	15.4857	0.26526	0.31324	0.01564	1.92754	0.02808	0.01416	0.45281	0.46849	0.38511	0.75822	0.21068	0.20873	Jan13	5	19.0393	64.4913	IO	Vir	WINTER
ERR594375	9.25138	3.0911	2.16643	0.70717	1.22342	1.15484	7.89425	1.41275	0.79815	1.19549	1.7872	1.8981	1.03197	0.5628	1.75807	0.89978	0.18802	0.02286	0.13689	0.07644	0.26379	0.03278	0.46159	0.02961	0.01149	1.28112	1.25219	1.25322	1.14762	0.13672	0.26173	Jan13	50	39.3991	19.3997	MS	Vir	WINTER
ERR594378	10.9002	8.76295	1.96075	0.48262	1.84157	1.42014	2.76173	1.25318	0.96248	1.26121	3.02476	2.98398	1.22772	0.92614	3.49976	0.56455	0.05041	0.10519	0.1803	0.14993	0.1991	0.01718	0.16045	0.05071	0.01037	0.77145	0.76573	0.81816	0.39049	0.48829	0.50946	Jan13	5	39.8386	17.4155	MS	Vir	WINTER
ERR594379	1.02956	1.04113	0.54916	0.2705	0.47444	0.46372	0.74115	0.52599	0.4778	0.50168	0.79916	0.89249	0.68799	0.46184	9.61411	0.35667	0.06877	0.02064	0.09253	0.04437	0.07605	0.01775	0.1126	0.03484	0.03001	0.45658	0.44672	0.36613	0.84139	0.11645	0.0537	Jan13	100	-8.7296	-17.9604	AO	Vir	WINTER
ERR594384	1.36178	5.20929	2.41455	0.44122	1.1134	0.70303	1.0479	1.00443	1.0518	1.07289	0.65194	0.69341	0.39899	0.82419	1.48961	0.24179	0.36727	0.0475	0.92237	0.12265	0.28718	0.01238	1.72708	0.07377	0.06502	0.36456	0.53168	0.33743	0.22046	0.09512	0.14538	Jan13	5	14.6059	69.9776	IO	Vir	WINTER
ERR594385	1.28822	1.17052	0.99669	0.29897	0.6994	0.59199	0.7049	0.70386	0.58299	0.69168	1.09893	1.23268	0.96725	0.8325	18.4846	0.54379	0.35556	0.01252	0.06786	0.04463	0.07917	0.00897	0.54474	0.03406	0.04296	0.29794	0.37203	0.24277	0.36138	0.09491	0.0693	Jan13	65	-29.5333	37.9117	IO	Vir	WINTER
ERR594386	1.21976	2.10206	3.32399	0.37466	0.75101	0.63428	0.8416	1.01787	0.68312	0.90813	0.28302	0.3442	0.33666	0.17642	0.232	0.3354	0.27014	0.09776	8.69632	0.06686	0.14315	0.02175	1.07691	0.01561	0.00875	0.2798	0.29041	0.23629	0.59743	0.07471	0.06449	Jan13	25	19.0284	64.5126	IO	Vir	WINTER
ERR594394	1.7747	2.00898	1.55418	0.5592	1.23268	1.01965	1.37462	1.25474	1.13756	1.14915	0.79753	1.07514	0.69746	1.09491	27.9615	0.567	0.14146	0.02045	0.14995	0.0869	0.24958	0.0129	0.71461	0.06148	0.08497	0.79427	0.87101	0.58897	0.40395	0.14178	0.13461	Jan13	75	-16.9534	53.9601	IO	Vir	WINTER
ERR594396	10.4583	21.1804	2.97168	0.96937	4.14225	2.46873	7.46569	2.74368	2.3219	2.94701	2.19767	2.21684	1.29391	1.38233	6.74355	0.86763	0.09339	0.06747	0.2549	0.15688	0.28377	0.03224	0.103	0.03808	0.01413	0.72418	0.72771	0.75664	0.33827	0.40247	0.94236	Jan13	5	39.3888	19.3905	MS	Vir	WINTER
ERR594399	1.20198	2.1007	3.38927	0.40509	0.83382	0.65949	0.85421	0.86545	0.73031	0.90573	0.27629	0.3219	0.32565	0.16189	0.22109	0.31611	0.2533	0.07861	8.76458	0.04922	0.10604	0.00959	1.06556	0.01377	0.01086	0.34202	0.33959	0.25278	0.58933	0.07639	0.08799	Jan13	25	19.0284	64.5126	IO	Vir	WINTER
ERR594400	2.00968	4.78891	7.80512	0.80633	2.11256	1.52247	2.15367	2.07301	1.59577	2.1952	0.61947	0.66158	0.73796	0.32654	0.47768	0.58713	0.70627	0.31488	15.4106	0.24633	0.32568	0.02365	1.95749	0.01415	0.01249	0.40513	0.39236	0.32675	0.71223	0.19394	0.21439	Jan13	5	19.0393	64.4913	IO	Vir	WINTER
ERR594402	1.93115	4.3957	10.803	0.97173	2.252	1.7817	3.00134	2.67191	1.94365	2.56754	0.70964	0.76526	0.75282	0.42549	0.73457	1.8203	0.24104	0.12503	4.81412	0.13983	0.08244	0.00706	1.03459	0.04357	0.05751	0.53035	0.4981	0.46104	1.26602	0.13621	0.1535	Jan13	17	20.8222	63.5133	IO	Vir	WINTER
ERR594405	1.89027	5.09867	2.17772	0.53441	1.49585	0.93767	1.69291	1.11702	0.9856	1.16897	1.36166	1.44766	0.8651	0.77935	10.7634	0.55717	0.03762	0.00917	0.55003	0.07482	0.1248	0.00822	0.27416	0.03186	0.02977	1.34862	1.37649	1.18092	0.21044	0.46817	1.61644	Jan13	70	33.9235	32.8118	MS	Vir	WINTER
ERR594406	10.6242	8.77704	1.87007	0.43704	1.82053	1.41458	2.69237	1.24185	0.96181	1.28659	3.07553	3.0339	1.24753	0.93948	3.54918	0.52825	0.04241	0.11291	0.16318	0.1462	0.22028	0.01927	0.1557	0.02905	0.00349	0.80095	0.80104	0.8246	0.3857	0.45501	0.54259	Jan13	5	39.8386	17.4155	MS	Vir	WINTER
ERR594408	24.7116	8.84246	9.28061	1.44192	4.46103	2.79298	14.2928	4.73125	2.85347	4.0488	3.82447	3.94969	2.47535	1.92296	6.79881	2.31622	0.35204	0.05679	0.29655	0.31997	0.92478	0.03428	0.24847	0.04102	0.01681	1.92983	1.96913	1.98106	2.11979	0.39478	1.01203	Jan13	55	42.1735	17.7252	MS	Vir	WINTER
ERR594412	2.07563	6.79808	4.21968	0.5627	2.29855	1.41984	1.95335	1.63436	1.37229	1.69716	1.4581	1.57684	1.78811	0.53284	0.93841	0.29121	0.31003	0.11714	0.18611	0.19881	0.48848	0.01633	0.71731	0.02596	0.01478	0.64031	0.71687	0.46748	0.68221	0.23274	0.21009	Jan13	5	1.9928	-84.5766	PO	Vir	WINTER
ERR598942	7.55954	4.40542	56.8151	0.85223	3.97805	7.89951	2.53527	5.41302	3.46044	7.68089	1.23342	1.20087	1.4297	2.47634	0.48769	1.49868	0.13862	0.1559	0.26056	0.53043	6.90839	0.03048	0.04964	0.05105	0.03219	0.40899	0.38884	0.48966	0.25043	0.34267	0.17962	Oct11	45	35.4002	-127.75	PO	Met	AUTUMN
ERR598949	0.78441	3.00336	29.6036	0.7065	1.05111	1.43916	1.54448	1.55977	1.02834	1.59641	0.74823	0.77263	1.23259	0.22002	0.34323	0.36305	4.72724	0.06284	1.32847	0.10721	0.1044	0.00501	0.06522	0.04312	0.05891	1.1245	1.02294	0.8955	2.43059	0.3517	0.27048	Mar10	25	19.0284	64.5126	IO	Met	SPRING
ERR598950	0.15899	0.41651	3.82913	5.53596	0.24255	0.505	1.3557	2.56092	0.62718	6.40747	0.08101	0.09704	0.21833	0.18072	0.1144	0.19199	0.83703	0.00698	0.02037	0.067	0.03758	0	0.03261	0.06108	0.04985	0.4375	0.46356	0.40955	0.79911	0.13599	0.05009	Sep09	40	36.5533	-6.5669	AO	Met	AUTUMN
ERR598951	1.11206	6.33793	9.8224	0.49071	0.70688	2.38407	6.28709	1.08109	0.78352	1.10654	10.4563	10.2187	1.13325	0.29726	1.38877	0.38736	0.03111	0.04226	0.0781	0.06309	0.32015	0	0.01316	0.04349	0.04571	2.40032	2.34978	2.51043	0.45693	0.82309	20.5948	Nov09	5	39.3888	19.3905	MS	Met	AUTUMN
ERR598952	0.58834	2.53478	18.7635	0.64384	0.89993	2.08239	1.86954	1.68599	1.22946	1.61507	0.75905	0.74503	1.10722	0.23568	0.38653	0.2094	2.15972	0.09026	0.05058	0.13397	1.18336	0.02071	0.172	0.00743	0	3.50481	3.43931	2.5056	2.72323	0.55773	0.36262	May11	30	2.0299	-84.5546	PO	Met	SPRING
ERR598954	0.17317	0.38052	0.39685	0.18034	0.23588	0.33366	0.49185	0.42127	0.37605	0.326	0.5158	0.5526	0.1726	0.14843	0.22584	0.08198	6.14918	0.01069	0.27877	0.06841	0.08528	0	0.24639	0.00734	0.01388	7.20244	7.31515	6.70515	0.71068	0.09576	0.08524	Jun11	5	-23.2811	-129.395	PO	Met	SUMMER
ERR598955	0.24633	0.7482	12.3369	1.20214	0.46473	1.34637	2.53723	5.08887	1.22179	14.4336	0.31738	0.33012	0.39209	0.24938	0.25793	0.27243	14.0185	0.02906	0.0424	0.1162	0.12601	0	0.03733	0.02243	0	1.33781	1.34346	1.33268	0.71275	0.14151	0.08686	Sep09	5	36.5533	-6.5669	AO	Met	AUTUMN
ERR598963	0.33997	0.66227	10.2522	0.29058	0.22307	0.39272	0.57544	5.62717	0.57345	1.90672	0.18243	0.20853	0.34613	0.09756	0.28408	0.12279	0.03191	0.00723	0.07167	0.0647	0	0.02589	0.08434	0.02974	0.03282	0.32162	0.31314	0.24059	3.2957	0.06307	0.03455	Mar12	5	34.1132	-49.9181	AO	Met	SPRING
ERR598965	1.25573	0.65585	5.41195	0.13662	1.17507	0.59317	0.40883	0.56069	0.29654	0.56173	0.2153	0.23607	0.51265	0.37078	0.13017	0.60629	0.11057	0.04206	0.02045	0.48881	0.41923	0	0.01309	0.01082	0.01365	0.15797	0.16154	0.12545	0.11461	0.13653	0.06705	Mar11	35	-33.9116	-73.0537	PO	Met	SPRING
ERR598966	0.64797	3.23766	33.9597	0.46	0.97793	0.93549	1.2078	1.17434	0.84037	1.35473	0.53747	0.57468	0.91175	0.27357	0.31041	0.45873	1.67201	0.29099	0.49554	0.10075	0.07371	0.00981	0.04157	0.03171	0.04889	0.58337	0.59739	0.45271	0.96788	0.23913	0.15063	Mar10	5	20.8183	63.5047	IO	Met	SPRING
ERR598971	0.0598	0.09276	0.20021	5.85922	0.07331	0.07681	0.05778	0.18628	0.6326	0.14379	0.05041	0.04738	0.04843	0.04156	0	0.02585	0.03262	0.00369	0	0.00945	0.02209	0	0.01035	0.03801	0.04794	0.03654	0.04053	0.01836	0.04285	0.02976	0	May11	380	2.0649	-84.5546	PO	Met	SPRING
ERR598973	0.39185	0.62392	8.00702	0.27564	0.45343	0.61549	1.35491	5.54033	0.5225	1.90487	0.16838	0.19414	0.22811	0.20822	0.15719	0.09592	0.15565	0.0137	0.04799	0.03945	0.21311	0	0.032	0.02468	0.02224	0.6064	0.62791	0.54502	2.38536	0.17028	0.06226	Jul10	5	-34.9449	17.9189	AO	Met	SUMMER
ERR598974	0.52969	2.88938	28.2169	0.42533	0.98006	0.99962	1.36405	1.27569	0.82182	1.20224	0.35003	0.43562	0.83619	0.17393	0.24556	0.38283	1.8927	0.23884	0.4756	0.10786	0.05042	0	0.08202	0.02892	0.03191	0.49039	0.43943	0.35969	0.84108	0.16985	0.12095	Mar10	17	20.8222	63.5133	IO	Met	SPRING
ERR598976	0.7976	1.0896	19.1958	0.6686	0.58607	2.19088	2.95171	1.16704	0.56261	0.90999	0.65633	0.64931	1.8853	0.31734	0.7424	2.25559	0.7664	0.03615	0.16879	0.06476	0.07783	0.03109	0.47273	0.02233	0.00469	1.84793	1.82886	2.17081	1.89523	0.21365	0.13831	Mar12	5	36.1715	-29.023	AO	Met	SPRING
ERR598977	0.84461	3.90956	22.4201	1.14878	1.21059	1.69918	1.86686	2.01619	1.38165	1.80917	0.6476	0.71081	0.63224	0.63912	0.65061	0.58169	2.43833	0.09349	0.70329	0.14621	0.15739	0.02978	0.32344	0.0392	0.04944	1.81577	1.71763	1.49757	3.10482	0.5628	0.46369	Mar10	60	14.5536	70.0128	IO	Met	SPRING
ERR598978	0.93921	3.4786	20.6731	0.51213	2.53719	3.33944	2.10306	1.77477	1.29732	1.82753	1.31979	1.37693	5.48493	0.51623	0.47795	0.87146	2.36439	0.05645	0.06178	0.05869	0.77236	0.01011	0.09228	0.01816	0.00916	0.53529	0.53436	0.37536	0.4727	0.41708	0.29362	Apr11	5	-5.2529	-85.1545	PO	Met	SPRING
ERR598980	0	0.02702	0.02777	14.3304	0.05536	0.04746	0.09181	0.07751	0.8389	0.06493	0.0049	0.00383	0.0217	0.00807	0.00392	0	0.00905	0	0	0.01835	0.00429	0	0	0.02214	0.02793	0.01971	0.02754	0.03921	0	0	0	Oct11	550	31.528	-159.022	PO	Met	AUTUMN
ERR598982	0.36248	0.35809	5.72266	0.29993	0.27611	0.42082	0.89528	4.81595	0.39952	1.46093	0.12816	0.17473	0.19643	0.19566	0.15953	0.09387	0.14919	0.01391	0.02029	0.04449	0.11646	0	0.01949	0.04653	0.04514	0.51604	0.48081	0.4909	2.31082	0.10275	0.06984	Jul10	30	-34.8901	18.0459	AO	Met	SUMMER
ERR598986	0.34753	0.47711	9.09211	0.8059	0.18532	1.20882	1.49654	0.54226	0.20985	0.42669	0.21442	0.25776	0.67065	0.13977	0.16759	0.44928	0.21666	0.01096	0.01279	0.01402	0.04807	0.04189	0.36509	0.01504	0.01897	1.09629	1.07035	1.28565	1.04811	0.0736	0.06638	Mar12	80	36.1811	-28.9373	AO	Met	SPRING
ERR598989	0.41014	1.13394	8.61025	0.25355	0.38027	1.17633	0.79389	0.79921	0.59779	0.69848	0.8492	0.95013	1.3662	0.11602	0.73391	0.12796	3.49449	0.10308	0.11618	0.08187	0.26362	0.02038	0.06973	0.02561	0.02769	1.02775	1.05327	0.74217	0.7837	0.22441	0.1394	Dec11	5	14.2035	-116.626	PO	Met	WINTER
ERR598993	1.33603	1.51249	13.6128	0.62391	0.68205	1.59003	3.28227	1.12065	0.80841	1.3001	1.02197	0.97826	0.57277	0.31748	1.18915	0.46289	0.12322	0.02532	0.26595	0.0509	0.12978	0.02074	0.09121	0.02606	0.00939	5.56214	5.62792	5.81775	0.66382	0.17974	0.31825	Nov09	5	35.759	14.2574	MS	Met	AUTUMN
ERR598995	0.38639	0.57722	3.82516	11.4175	0.39652	0.38199	2.2514	0.61432	0.62333	0.44638	0.18722	0.1704	0.1346	0.13349	0.08098	0.14084	0.04678	0.00371	0.00433	0.05691	0.0133	0.01062	0.07616	0.01144	0.02406	0.20781	0.18304	0.20268	0.58258	0.07966	0.06736	Oct11	115	31.5168	-159.046	PO	Met	AUTUMN
ERR598996	0.99348	1.15239	10.1985	0.63125	0.61581	0.86757	3.2379	2.89607	0.74669	1.47818	0.74283	0.70726	1.17317	0.2962	0.70321	0.97087	0.25134	0	0.1536	0.06826	0.08509	0.01019	0.68767	0.03294	0.04155	1.16903	1.13578	1.25527	2.62994	0.1051	0.13267	Mar12	40	35.8427	-37.1526	AO	Met	SPRING
ERR598997	0.39094	2.09619	7.846	0.42323	0.73865	1.07887	1.29553	1.20532	0.79582	1.12951	0.70628	0.72365	0.75069	0.12364	0.32517	0.19843	2.49089	0.06024	0.04964	0.07708	0.35606	0.01524	0.03641	0	0	1.86993	1.87837	1.48679	1.35695	0.29988	0.21354	May11	5	1.9928	-84.5766	PO	Met	SPRING
ERR599002	0.65346	1.77037	5.34421	0.81811	0.75953	0.90889	1.39296	2.46588	1.1652	1.4843	0.4211	0.45636	0.26414	0.29065	3.52253	0.20444	0.56581	0.00359	0.10467	0.0872	0.14159	0.01028	0.50926	0.01846	0.01862	2.90612	2.86174	2.0648	0.77188	0.12045	0.18184	May10	75	-16.9534	53.9601	IO	Met	SPRING
ERR599007	1.62676	6.6806	89.3481	2.01694	3.65272	14.7791	3.25641	7.66651	5.51993	7.16994	1.05908	1.02288	5.09575	0.55207	0.54346	0.33048	2.32249	0.0661	0.08528	0.15135	1.9434	0.05486	0.05524	0.01432	0.01806	0.59663	0.5956	0.49462	0.75234	0.3131	0.32278	Apr11	40	-5.2669	-85.2732	PO	Met	SPRING
ERR599011	0.40555	2.53806	6.6959	0.37569	0.65327	0.72477	1.16975	0.92401	0.78977	0.77615	0.4376	0.43586	0.29525	0.33332	0.95157	0.34493	7.00457	0.0662	0.71582	0.14266	0.12087	0.01998	0.07486	0.02152	0.02714	3.07969	2.98641	1.91917	0.5109	0.24338	0.25662	Mar10	5	14.6059	69.9776	IO	Met	SPRING
ERR599012	0.56442	1.22569	8.90773	0.11554	0.7687	1.97714	0.19825	0.60287	1.01933	0.75748	0.76122	0.89422	1.54697	0	0	0	4.04634	0	0	0	0	0	0	0	0	1.37926	1.07086	1.10889	1.02951	0	0.13342	Jul10	5	-22.3368	40.3412	IO	Met	SUMMER
ERR599014	0.62491	2.79713	26.9558	1.9783	1.00928	2.48109	1.87166	5.31809	1.29371	2.58248	0.59704	0.68764	0.91203	0.2399	0.36936	0.19477	0.89513	0.04778	0.02145	0.08935	0.49237	0.02108	0.67286	0.00757	0.00954	3.22417	3.15809	2.53587	3.07442	0.30114	0.26365	May11	50	-1.9002	-84.6265	PO	Met	SPRING
ERR599019	0.11589	0.24838	0.71212	0.06906	0.12628	0.22308	0.26653	0.29504	0.18483	0.26077	0.24157	0.27081	0.11551	0.07029	0.88692	0.09367	0.49916	0.02429	0.04455	0.04884	0.0249	0	0.08751	0.01071	0.00901	5.48504	5.26612	3.52208	0.5234	0.14448	0.04978	Apr10	5	-9.3921	66.4228	IO	Met	SPRING
ERR599020	0.22157	0.72116	8.81815	0.86619	0.30873	0.53953	0.50542	2.16208	0.52107	0.87093	0.18617	0.2072	0.31497	0.05251	0.04313	0.05383	0.33062	0.0323	0.02094	0.0551	0.19747	0.02058	0.30506	0.03324	0.04193	0.83247	0.78771	0.68508	0.73067	0.10124	0.06179	May11	380	-1.8902	-84.6141	PO	Met	SPRING
ERR599022	0.2862	0.77023	5.27255	0.24063	0.29972	0.33681	0.78884	2.02186	0.41428	0.92778	0.60661	0.60859	0.30007	0.12399	0.56966	0.20931	0.20392	0.01836	0.17576	0.05169	0.00439	0.02106	0.26757	0.02268	0.01907	0.868	0.88665	0.73024	2.11131	0.18252	0.14753	Nov10	5	-30.1367	-43.2899	AO	Met	AUTUMN
ERR599026	0.4172	1.52654	11.3854	0.35357	0.40022	1.10594	1.05248	2.06156	0.77649	1.08149	1.89978	1.95497	2.63709	0.26963	0.67737	0.10921	5.71324	0.04228	0.07814	0.08114	0.10114	0.01515	0.03291	0.03264	0.03658	3.27281	3.17435	2.17875	1.82482	0.24135	0.26622	Jun10	66	-17.2855	42.2866	IO	Met	SUMMER
ERR599029	0.33061	1.22182	2.61586	0.10601	0.18405	0.39278	0.35356	0.4145	0.2114	0.45333	0.29567	0.32647	0.16118	0.05594	0.55465	0.03906	0.08513	0.07811	0.22795	0.05452	0.03397	0.02036	0.12603	0.00365	0.01382	5.81982	5.73572	3.51949	0.53935	0.9777	8.31377	Dec11	5	9.8481	-80.0454	AO	Met	WINTER
ERR599039	0.47768	2.44614	27.9535	0.86468	0.8235	2.23118	1.57823	3.56349	0.98228	1.84978	0.51447	0.57238	0.79231	0.15063	0.26548	0.10213	1.13785	0.05987	0.074	0.07211	0.41287	0.07574	0.55271	0.03625	0.02743	2.59809	2.582	1.7964	2.15865	0.33117	0.1954	May11	5	-2.0133	-84.589	PO	Met	SPRING
ERR599041	0.23734	0.98903	2.23636	0.21772	0.30495	0.61552	0.81654	0.63055	0.39484	0.60533	0.31535	0.37046	0.22597	0.1615	0.29823	0.126	3.49376	0.021	0.13891	0.08509	0.05861	0.01003	0.02288	0.04323	0.03634	6.00627	5.67707	4.03657	0.8455	0.15514	0.12722	Jan10	5	23.36	37.2183	RS	Met	WINTER
ERR599050	0.61415	0.54761	2.4026	0.23808	0.60511	0.50159	0.93556	0.61271	0.61865	0.63501	0.81845	0.87409	0.90169	0.14312	0.16671	0.31973	8.11618	0.03997	0.08483	0.13018	0.25644	0	0.01018	0.01122	0	1.86543	1.84626	2.44932	0.7321	0.18059	0.10774	Mar11	5	-32.7971	-87.0693	PO	Met	SPRING
ERR599052	6.81247	3.40611	22.3302	0.34816	2.25037	2.97842	1.30331	1.86233	1.2544	2.45912	1.03148	0.97566	0.7843	2.97835	0.31899	1.21909	1.6583	0.1752	0.38773	0.27556	4.18286	0.01046	0.09206	0	0	3.6717	3.55319	4.48194	1.4478	0.32851	0.11522	Oct11	5	35.3671	-127.742	PO	Met	AUTUMN
ERR599064	2.3192	1.18867	7.45435	0.31282	2.17008	0.99244	0.70862	0.71281	0.47944	0.82159	0.55373	0.52878	1.13064	0.73282	0.18657	1.04603	0.21104	0.02846	0.04153	0.48259	0.63842	0	0.01994	0.01831	0.01847	0.35596	0.33191	0.27947	0.19893	0.16728	0.1055	Mar11	5	-34.0614	-73.1066	PO	Met	SPRING
ERR599065	0.51393	2.39145	18.8238	0.54691	1.00725	2.0471	2.05161	1.74827	1.07552	1.66676	0.72688	0.81057	1.12406	0.23018	0.35053	0.22567	1.92684	0.08462	0.08232	0.09926	1.19369	0.01516	0.1614	0.02904	0.01831	3.22139	3.21582	2.41905	2.70056	0.41682	0.30693	May11	30	2.0299	-84.5546	PO	Met	SPRING
ERR599073	1.17085	1.73044	16.3346	0.49263	0.69696	1.89372	3.58109	1.1895	0.72862	1.46341	1.18325	1.19992	0.634	0.36533	0.89026	0.62155	0.19175	0.02072	0.13705	0.06186	0.13631	0.00495	0.11289	0.01422	0.00448	7.39137	7.3369	7.3507	0.95077	0.24584	0.36664	Nov09	60	35.7528	14.2765	MS	Met	AUTUMN
ERR599078	0.42986	0.37911	5.31813	0.66377	0.35228	1.52331	1.23331	0.4553	0.27132	0.49265	0.23959	0.25144	0.92062	0.22517	0.25691	0.22463	0.09745	0.01755	0.16799	0.02695	0.06718	0.01006	0.13443	0.02529	0.02734	0.76789	0.76271	0.87943	1.91801	0.13673	0.06043	Mar12	5	43.6792	-16.8344	AO	Met	SPRING
ERR599087	0.17438	0.79791	9.59797	0.86633	0.23752	0.55319	0.337	1.08121	0.41242	0.66305	0.1862	0.21875	0.35847	0.12927	0.09411	0.10409	0.08607	0.02513	0.02095	0.05511	0.03005	0.01544	0.04694	0.03325	0.04193	0.37487	0.3624	0.2855	0.65506	0.12536	0.0824	Dec11	60	6.3378	-102.954	PO	Met	WINTER
ERR599094	2.94734	3.3331	19.8649	1.58003	1.15876	2.13806	19.3007	5.27639	1.42405	2.54801	1.83134	1.75691	0.88018	0.31505	0.94123	0.6071	0.03212	0.05453	0.10609	0.03722	0.31746	0.08338	0.12904	0.02994	0.0236	8.3411	8.22693	9.02191	2.35858	0.2637	4.59366	Nov09	50	39.3991	19.3997	MS	Met	AUTUMN
ERR599105	0.86379	3.47036	4.81527	0.43516	0.88339	1.00537	1.34343	1.1393	0.92435	1.18455	2.67873	2.72248	0.96679	0.496	5.41428	0.4267	1.67293	0.02099	0.97989	0.10741	0.18827	0	0.36919	0.0324	0.02724	7.20213	7.06683	4.94163	1.29511	0.15035	0.20074	Oct10	5	-8.7789	-17.9099	AO	Met	AUTUMN
ERR599130	0.53538	2.11167	6.20755	0.4074	0.37921	0.58946	0.66649	0.70249	0.61174	0.609	0.29401	0.40801	0.30111	0.26365	0.64802	0.19269	0.94887	0.04156	0.05734	0.11603	0.12203	0.01625	0.49764	0.02722	0.02452	0.58568	0.56808	0.40571	0.39061	0.21824	0.27467	Apr10	80	5.9998	73.9067	IO	Met	SPRING
ERR599139	0.49228	1.14026	5.38893	0.40639	0.36954	0.86524	1.10703	0.9762	0.89566	0.93957	0.32461	0.31587	0.18899	0.1257	0.83044	0.1297	4.33296	0.08646	0.14299	0.10142	0.34908	0.00517	0.19519	0	0	4.2776	4.20299	2.90145	1.80528	0.27101	0.17575	May10	5	-16.957	53.9801	IO	Met	SPRING
ERR599141	0.3848	1.84049	3.41973	0.23793	0.39643	0.55228	0.76208	0.74223	0.60652	0.7167	0.73606	0.79819	0.40793	0.27229	0.70604	0.3387	9.50421	0.0553	0.24207	0.12383	0.09922	0.01982	0.1356	0.0249	0.01795	6.34161	6.22444	4.21639	0.96255	0.28784	0.23473	Apr10	5	6.0001	73.8955	IO	Met	SPRING
ERR599142	0.17073	0.13682	0.71106	0.0408	0.09302	0.30569	0.15997	0.08104	0.07341	0.09228	1.30489	1.39019	0.25524	0.06328	0.77931	0.10542	6.33296	0.03163	0.04102	0.08544	0.05044	0	0.19696	0.00723	0.00913	12.0227	11.8207	12.1869	1.09731	0.16522	0.10084	Oct11	5	31.5213	-158.996	PO	Met	AUTUMN
ERR599145	1.00102	4.02257	29.9416	0.70645	1.22665	1.37441	2.10789	1.90228	1.45956	1.96964	0.73514	0.71123	0.81307	0.36047	0.42679	0.42586	13.5473	0.28861	1.09285	0.14411	0.12631	0.03027	0.67726	0.0326	0.02284	1.7915	1.78068	1.28427	1.72649	0.52006	0.52519	Mar10	25	18.5839	66.4727	IO	Met	SPRING
ERR599146	0.35043	1.09412	9.86502	0.32731	0.31206	0.67938	0.57198	1.07315	0.38888	0.65739	0.49299	0.5493	0.58213	0.10894	0.58564	0.12285	0.90207	0.01489	0.00435	0.08098	0.02227	0.02135	0.39993	0.02299	0.01933	1.3138	1.31562	0.9661	1.2921	0.13002	0.13176	Jul10	5	-35.1728	26.2868	IO	Met	SUMMER
ERR599158	0.73302	3.81674	36.48	0.73577	1.28029	1.72339	1.83375	1.96776	1.2922	1.99566	0.5724	0.6002	1.12909	0.2613	0.40125	0.41234	4.47799	0.20791	1.33482	0.12415	0.14093	0.0149	0.04532	0.01427	0.01799	0.75428	0.72636	0.5788	1.39273	0.33513	0.23202	Mar10	5	19.0393	64.4913	IO	Met	SPRING
ERR599162	0.34016	2.44371	7.46306	0.42547	0.71011	0.78941	0.8656	1.64182	0.78341	2.18798	0.84517	0.8624	0.84937	0.16324	0.25893	0.24409	4.85743	0.04245	0.16931	0.07695	0.06347	0.04564	0.25776	0	0.00919	0.53282	0.53578	0.43615	0.52994	0.31364	0.29101	Dec11	5	7.4122	-79.3017	PO	Met	WINTER
ERR599170	0.60523	0.73736	8.15761	0.41782	0.4077	0.5654	2.44371	2.53333	0.50349	1.10594	0.39085	0.41848	0.90302	0.17131	0.43154	0.63057	0.17837	0	0.06769	0.05101	0.08237	0.02598	0.42316	0.04849	0.05175	1.10363	1.10172	1.25393	2.22123	0.0925	0.07626	Mar12	5	35.9346	-37.3032	AO	Met	SPRING
