# Supplementary material for: Metagenome Mining Reveals Hidden Genomic Diversity of Pelagimyophages in Aquatic Environments
Source: mSystems. 2020 Feb 18;5(1):e00905-19. doi: 10.1128/mSystems.00905-19 (PMC7029224; doi:10.1128/mSystems.00905-19)
Supplement: TABLE S3 [file mSystems.00905-19-st003.xlsx]

## Sheet: geotraces_recruitments.w_metada
Table S3. PMPs recruitment values for Geotraces metagenomes. All values are normalized RPKG (Reads per kb of genome per Gb of sample).
PMP Group	A	A	A	A	A	A	A	A	A	A	B	B	B	B	B	B	C	C	C	C	C	C	C	D	D	E	E	E	E	E	E	METADATA
Sample	HTVC008M	PMP-MAVG-8	PMP-MAVG-18	PMP-MAVG-4	PMP-MAVG-21	MAVG02	PMP-MAVG-12	Io7-C40	PMP-MAVG-25	MAVG05	PMP-MAVG-26	PMP-MAVG-2	PMP-MAVG-3	PMP-MAVG-16	PMP-MAVG-14	PMP-MAVG-19	PMP-MAVG-1	PMP-MAVG-17	PMP-MAVG-10	PMP-MAVG-24	PMP-MAVG-9	PMP-MAVG-22	MAVG04	PMP-MAVG-15	PMP-MAVG-20	PMP-MAVG-7	PMP-MAVG-6	PMP-MAVG-5	PMP-MAVG-11	PMP-MAVG-23	PMP-MAVG-13	Sample ID	Cruise	Station	Date (M/Y)	Latitude	Longitude	Depth(m)	Season
SRR5787990	0.20795	0.40253	3.83496	0.19426	0.35802	0.27585	2.9227	10.1094	0.63524	2.32183	0.10658	0.17134	0.14093	0.10174	0.13466	0.11094	2.15203	0.01232	0.03357	0.04732	1.25339	0	0.38383	0.00846	0.01067	3.50999	3.48138	4.44087	2.76988	0.16559	0.1415	S0227	GA02	7	Mar11	-37.8305	-41.1248	50	SPRING
SRR5787991	0.12654	0.12931	0.27411	0.14639	0.05272	0.16341	0.18308	0.10069	0.1037	0.09323	0.16063	0.16119	0.10015	0.08691	0.24503	0.05515	4.45479	0.01471	0.12876	0.03293	0.16714	0.02109	1.43916	0.01514	0	6.14851	6.19841	8.7705	0.49651	0.10373	0.10552	S0380	GP13	GT10	Jun11	-32.5063	-162.994	33	SUMMER
SRR5787993	0.14043	0.2788	4.01181	0.75951	0.11731	0.21864	0.2829	5.85243	0.37198	1.46995	0.05051	0.08901	0.08398	0.03644	0.05557	0.03699	0.08755	0	0.02159	0	0.0332	0.01326	0.44065	0.01904	0.02401	0.88976	0.90345	0.62076	12.1335	0.06212	0.07963	S0085	GA03	10	Nov11	31.7535	-64.175	109	AUTUMN
SRR5787994	0.11927	0.48237	7.72402	1.37558	0.15403	0.23109	0.42219	20.1921	0.9437	4.69907	0.0417	0.07933	0.17171	0.07859	0.03815	0.06546	0.04407	0	0.00509	0.05585	0.01044	0.01877	0.58299	0.06289	0.07932	0.27829	0.31134	0.26904	5.52031	0.05863	0.0501	S0086	GA03	10	Nov11	31.7535	-64.175	182	AUTUMN
SRR5787999	0.07705	0.22947	3.33724	0.13386	0.06717	0.10365	0.13429	3.22581	0.19085	0.84929	0.04157	0.06837	0.05837	0.04798	0.0499	0.05481	0.00769	0.02436	0	0.03507	0	0	0.20765	0.02194	0.02372	0.26781	0.26735	0.15744	5.84963	0.07363	0.02039	S0297	GA02	18	May10	33.4334	-58.0503	151	SPRING
SRR5788000	0.05505	0.10931	2.66122	0.05113	0.06799	0.05829	0.10318	2.26835	0.14773	0.61079	0.02971	0.04265	0.07682	0.08979	0.0515	0.02901	0.01373	0.04714	0	0.01392	0	0.0156	0.20663	0.00747	0.00942	0.43056	0.42186	0.39661	7.95323	0.08768	0.01734	S0296	GA02	18	May10	33.4334	-58.0503	76	SPRING
SRR5788005	0.11185	0.11965	0.33941	0.04109	0.04202	0.24501	0.11384	0.14829	0.09155	0.14147	0.52021	0.53373	0.18452	0.05575	0.63691	0.06859	0.94256	0.00381	0.04448	0.08289	0.08661	0.00546	1.16396	0.00392	0.0099	26.8951	26.9113	17.3523	1.19792	0.13308	0.15309	S0058	GA03	18	Dec11	24.1497	-40.2179	65	WINTER
SRR5788006	0.17616	0.11867	0.31054	0.06806	0.03016	0.20218	0.14502	0.08601	0.10649	0.13509	0.46504	0.45726	0.16053	0.06157	0.68993	0.0547	0.4142	0.02984	0.02902	0.05409	0.07138	0.01782	1.25421	0.00256	0.00323	22.7293	22.6927	14.8008	1.1856	0.167	0.16173	S0057	GA03	18	Dec11	24.1497	-40.2179	38	WINTER
SRR5788009	0.06373	0.14827	0.24637	12.0287	0.06076	0.21332	0.28737	0.3403	0.19457	0.16392	0.12535	0.09537	0.14291	0.1122	0.06592	0.19675	0	0.00262	0.00612	0.03357	0.00314	0	0.05391	0.0243	0.01703	0.06634	0.05758	0.05738	0.26568	0.06343	0.00753	S0062	GA03	18	Dec11	24.1497	-40.2179	233	WINTER
SRR5788010	0.11406	0.13118	0.36192	5.00199	0.0667	0.14035	0.24243	0.39221	0.1694	0.13939	0.01501	0.02645	0.04159	0.12065	0.03904	0.07147	0.00347	0.0055	0	0.04572	0.01315	0	0.11811	0.03112	0.03568	0.10879	0.09351	0.09565	0.8003	0.048	0.03681	S0061	GA03	18	Dec11	24.1497	-40.2179	184	WINTER
SRR5788012	0.20185	0.14421	0.42516	0.08187	0.08665	0.27999	0.15761	0.21485	0.11573	0.17694	0.72601	0.73875	0.30888	0.05441	0.7218	0.06446	0.61776	0.01209	0.04938	0.0464	0.1253	0.02888	1.09515	0.01037	0.01307	23.7583	23.6464	15.44	1.23253	0.20836	0.24856	S0059	GA03	18	Dec11	24.1497	-40.2179	75	WINTER
SRR5788013	0.26675	0.20842	0.4536	0.08096	0.06459	0.34149	0.11108	0.19696	0.09176	0.13259	0.29316	0.29222	0.27572	0.05493	0.46919	0.00976	0.32029	0	0.10254	0.02498	0.10509	0.014	1.04857	0	0	20.8827	20.3538	11.879	2.04914	0.17045	1.09241	S0064	GA03	3	Nov11	38.655	-69.1313	28	AUTUMN
SRR5788014	0.03587	0.19658	0.12866	17.0013	0.09446	0.14799	0.28987	0.18728	0.25603	0.17382	0.08466	0.06631	0.17279	0.07312	0.01613	0.1447	0.00373	0	0	0.03779	0.00707	0	0.01103	0.02432	0.023	0.00974	0.00972	0.01468	0.06854	0.00793	0	S0063	GA03	18	Dec11	24.1497	-40.2179	283	WINTER
SRR5788018	0.55077	0.8031	3.76157	0.26518	0.36196	0.56857	0.80121	0.60119	0.45119	0.5426	0.47694	0.50031	0.54467	0.13821	0.26369	0.08257	7.64484	0.02753	0.11122	0.07586	0.29634	0.06678	8.75189	0.05884	0.03023	51.4502	51.0312	46.4781	3.08687	0.42663	0.69063	S0188	GA02	12	Mar11	-22.4732	-32.7487	49	SPRING
SRR5788019	0.06761	0.12439	0.34342	0.03057	0.02286	0.098	0.09502	0.11951	0.0794	0.06466	0.20125	0.18963	0.06042	0.04666	0.23653	0.02764	2.48533	0.01612	0.06453	0.056	0.04408	0.01321	0.98972	0.01423	0	42.4756	42.119	37.2143	2.2233	0.17017	0.24896	S0187	GA02	12	Mar11	-22.4732	-32.7487	9	SPRING
SRR5788021	0.43392	0.94666	3.27161	0.36721	0.44502	0.86105	1.00051	0.75521	0.63514	0.66478	0.50876	0.5842	0.53707	0.23337	0.32447	0.08686	5.18755	0.01962	0.07523	0.03586	0.0838	0.08034	5.12487	0.03172	0.01819	19.715	19.6471	17.1836	1.96272	0.24842	0.49048	S0185	GA02	11	Mar11	-26.0867	-34.2585	50	SPRING
SRR5788022	0.1098	0.18779	0.70677	0.09727	0.05497	0.20514	0.19602	0.15212	0.11025	0.12743	0.34421	0.40437	0.15675	0.10229	0.35552	0.06157	2.46419	0.02932	0.06503	0.04127	0.02805	0.01261	1.72536	0.00905	0.01142	29.9337	29.6728	26.2962	2.13407	0.20085	0.28885	S0184	GA02	11	Mar11	-26.0867	-34.2585	10	SPRING
SRR5788024	0.22068	0.78472	5.26142	0.24292	0.38762	0.39692	2.6202	11.5052	0.79542	2.80534	0.27099	0.34445	0.18384	0.13185	0.25952	0.13667	8.02058	0.01627	0.07217	0.04164	0.68122	0.03265	2.00017	0.03014	0.02112	6.40386	6.46063	5.94038	9.2723	0.2579	0.35796	S0182	GA02	10	Mar11	-29.0538	-35.8078	50	SPRING
SRR5788026	0.1921	0.21945	3.45913	0.24738	0.13623	0.22503	0.24857	1.85838	0.15734	0.55924	0.11516	0.16427	0.08205	0.03391	0.0724	0.04519	0.09125	0.05423	0.00703	0.13106	0.10811	0.04318	1.21287	0.03721	0.05475	1.74871	1.68287	1.35986	16.5894	0.39658	0.16714	S0457	GA10	2	Oct10	-35.3669	14.9064	81	AUTUMN
SRR5788027	0.19148	0.40328	6.43413	0.3527	0.16463	0.22319	0.21975	3.74986	0.30096	1.00588	0.11847	0.18186	0.16809	0.06056	0.09859	0.05033	0.10076	0.05728	0.01418	0.10216	0.13703	0.05723	2.26818	0.01787	0.02028	1.58374	1.52958	1.17864	20.5783	0.38469	0.13614	S0458	GA10	2	Oct10	-35.3669	14.9064	101	AUTUMN
SRR5788028	0.06598	0.16374	2.46137	0.07758	0.03438	0.08307	0.16128	1.44609	0.10954	0.42091	0.01935	0.05455	0.08006	0.04147	0.04025	0.01417	0.0465	0.05385	0	0.02901	0.0373	0.02844	0.86574	0.0175	0.01472	0.94724	0.91761	0.69041	8.44058	0.12183	0.08947	S0455	GA10	2	Oct10	-35.3669	14.9064	51	AUTUMN
SRR5788029	0.09607	0.28611	5.94006	0.15746	0.07956	0.1795	0.32947	2.90025	0.20226	0.75293	0.06738	0.1096	0.11873	0.03846	0.03733	0.01139	0.04312	0.07593	0	0.04858	0.07267	0.0381	1.54629	0.02735	0.0345	1.05184	1.03752	0.83048	11.1826	0.2346	0.12348	S0456	GA10	2	Oct10	-35.3669	14.9064	61	AUTUMN
SRR5788030	0.06713	0.18671	2.88077	0.0645	0.06811	0.09731	0.1822	1.63832	0.12184	0.41628	0.05308	0.07092	0.0646	0.02832	0.01999	0.01601	0.03752	0.06633	0.00801	0.0439	0.06019	0.00656	0.74134	0.01883	0.01781	0.77192	0.74046	0.57304	7.5422	0.19355	0.0897	S0453	GA10	2	Oct10	-35.3669	14.9064	6	AUTUMN
SRR5788031	0.17791	0.42432	6.32971	0.15337	0.10323	0.20721	0.34098	3.56656	0.23845	0.9819	0.07791	0.10739	0.1612	0.04625	0.10474	0.05707	0.04322	0.06848	0.00799	0.08179	0.08192	0.02618	2.04923	0.02585	0.0326	1.1946	1.20505	1.09626	13.8711	0.29438	0.10044	S0454	GA10	2	Oct10	-35.3669	14.9064	21	AUTUMN
SRR5788032	0.13693	0.40615	8.2839	0.13959	0.07279	0.79562	0.24879	3.9237	0.32056	1.37453	0.06757	0.08115	0.10652	0.01114	0.09372	0.0231	0.22071	0.0594	0.01541	0.076	0.11447	0.02838	1.11583	0.02377	0.02998	1.58169	1.57171	1.04003	7.4181	0.26152	0.1515	S0451	GA10	1	Oct10	-34.629	17.0699	51	AUTUMN
SRR5788033	0.18901	0.67517	10.4942	0.1455	0.11858	0.83736	0.37835	5.24429	0.33988	1.68844	0.10815	0.13916	0.15413	0.02548	0.14218	0.05093	0.27495	0.07356	0.02642	0.05793	0.19292	0.04056	1.44042	0.02621	0.03306	1.42464	1.37249	0.97616	7.45301	0.25464	0.13803	S0452	GA10	1	Oct10	-34.629	17.0699	60	AUTUMN
SRR5788036	0.0189	0.07036	0.03254	10.3838	0.04531	0.09182	0.07438	0.09151	0.16776	0.10146	0.04079	0.03594	0.07912	0.09668	0.01632	0.08216	0.00472	0	0	0.07168	0.01787	0	0.01744	0.00384	0.00485	0.04106	0.05739	0.04827	0.01576	0.02007	0.01429	S0079	GA03	20	Dec11	22.3331	-35.867	374	WINTER
SRR5788037	0.22254	0.39011	2.18274	0.0521	0.14242	0.17159	0.32768	1.49395	0.18592	0.49301	0.17152	0.23508	0.19364	0.1689	0.30882	0.09423	6.589	0.01396	0.00815	0.1295	0.07097	0.02501	0.77589	0.01437	0.01359	0.80957	0.82732	0.4962	1.71199	0.17814	0.14021	S0268	GP13	11	May11	-30.0006	162.998	16	SPRING
SRR5788038	0.23741	0.33328	2.37873	0.11201	0.14633	0.23075	0.33705	1.95331	0.21284	0.58787	0.21024	0.24826	0.20316	0.168	0.24848	0.06871	10.2201	0.00711	0.03042	0.07276	0.11337	0	0.72593	0.01463	0.0123	0.73975	0.77488	0.50412	1.58964	0.18459	0.14278	S0269	GP13	11	May11	-30.0006	162.998	29	SPRING
SRR5788041	0.23931	0.43007	2.29301	0.13863	0.14837	0.27366	0.35375	2.15628	0.24697	0.73459	0.18921	0.231	0.16861	0.2294	0.23157	0.07337	8.72003	0.03669	0.01903	0.09389	0.09265	0	0.78443	0.03776	0.02117	0.70361	0.74266	0.48232	1.51804	0.16975	0.14817	S0272	GP13	11	May11	-30.0006	162.998	100	SPRING
SRR5788042	0.25067	0.39132	2.30494	0.10602	0.12777	0.23795	0.34096	1.10541	0.15022	0.35449	0.37082	0.36303	0.43118	0.17983	0.39274	0.05992	16.4594	0.02397	0.01865	0.05112	0.14335	0.01145	0.69404	0.01233	0.00519	0.69825	0.74088	0.49248	1.98899	0.18244	0.19105	S0273	GP13	15	May11	-30	166.987	13	SPRING
SRR5788043	0.20757	0.34598	2.40626	0.11678	0.14179	0.27784	0.39624	1.91463	0.29095	0.57375	0.17132	0.23891	0.18527	0.14813	0.26082	0.04591	9.85019	0.02143	0.01429	0.04308	0.09154	0.0351	0.89493	0.02521	0.01192	0.85135	0.8734	0.49606	1.73073	0.22203	0.1581	S0270	GP13	11	May11	-30.0006	162.998	51	SPRING
SRR5788045	0.47393	0.5351	2.55249	0.21692	0.21867	0.30313	0.28804	1.59292	0.25997	0.56916	0.42039	0.50514	0.55321	0.20415	0.32719	0.08437	16.8171	0.03374	0.05417	0.07557	0.16147	0.01814	1.26092	0.00868	0.00548	0.79302	0.7685	0.5746	2.30511	0.27765	0.24613	S0274	GP13	15	May11	-30	166.987	30	SPRING
SRR5788046	0.2756	0.44998	2.09971	0.13075	0.1686	0.35683	0.32619	1.3908	0.18962	0.51477	0.35216	0.48522	0.53974	0.22581	0.3653	0.10987	16.0603	0.04777	0.06134	0.07947	0.12	0.00685	1.04864	0.03442	0.0062	0.75625	0.75495	0.60795	2.58018	0.26951	0.19648	S0275	GP13	15	May11	-30	166.987	51	SPRING
SRR5788047	0.23057	0.38031	1.04893	0.11521	0.41057	0.69345	0.26478	1.16915	0.22344	0.45029	0.14411	0.2198	0.13452	0.59093	0.20333	0.38891	1.65828	0.03889	0.03892	0.10664	0.53834	0	0.69286	0.02573	0	7.13435	6.99091	8.44365	4.16145	0.2239	0.1807	S0223	GA02	6	Mar11	-39.9648	-42.4232	10	SPRING
SRR5788049	0.1191	0.19213	0.33038	0.20496	0.0822	0.17061	0.1953	0.10176	0.13931	0.12076	0.18742	0.2013	0.15432	0.07946	0.24424	0.0706	3.93039	0.00392	0.32966	0.09034	0.11261	0.01124	8.88515	0.00403	0	5.83011	5.83293	8.04159	0.51309	0.10538	0.09755	S0348	GP13	GT17	Jun11	-32.5038	-156.011	77	SUMMER
SRR5788050	0.10766	0.17653	0.22067	0.14494	0.07122	0.14368	0.16753	0.16425	0.11904	0.09976	0.14521	0.17059	0.09964	0.11116	0.34029	0.08357	2.45936	0.0076	0.2838	0.08263	0.09543	0.01634	7.22472	0.00391	0.00493	8.6115	8.5841	12.3356	0.70531	0.11226	0.05451	S0349	GP13	GT17	Jun11	-32.5038	-156.011	102	SUMMER
SRR5788051	0.18632	0.22924	0.40326	0.24067	0.14625	0.23896	0.30182	0.21585	0.23466	0.16245	0.23639	0.29856	0.20931	0.14748	0.43287	0.12948	4.88641	0.04368	0.35146	0.13973	0.23326	0.01565	7.05879	0.0273	0.02228	8.68666	8.66478	12.2145	0.68461	0.1404	0.10744	S0346	GP13	GT17	Jun11	-32.5038	-156.011	31	SUMMER
SRR5788052	0.15517	0.23761	0.30317	0.15151	0.07555	0.22207	0.29234	0.14104	0.13289	0.1152	0.1514	0.17438	0.13163	0.08077	0.24944	0.05219	3.70493	0.02284	0.19419	0.05009	0.15998	0.00468	6.06052	0.00672	0.00424	6.09995	6.02854	8.66586	0.54369	0.12269	0.08112	S0347	GP13	GT17	Jun11	-32.5038	-156.011	52	SUMMER
SRR5788053	0.09947	0.10197	0.28957	0.19492	0.06126	0.12928	0.18235	0.13548	0.11158	0.08512	0.18083	0.19645	0.09483	0.11061	0.23339	0.05982	3.17069	0.00855	0.12968	0.04921	0.12267	0.01838	6.76924	0.0044	0.00555	6.01741	6.12893	9.12107	0.52738	0.12053	0.10626	S0344	GP13	GT16	Jun11	-32.494	-157.009	102	SUMMER
SRR5788054	0.17932	0.14686	0.35678	0.18516	0.11334	0.20437	0.28228	0.19407	0.14065	0.11231	0.2854	0.31445	0.15013	0.12762	0.34838	0.06732	4.1811	0.02126	0.32676	0.06348	0.18226	0.00508	5.64672	0.02553	0.0322	7.17163	7.08145	10.252	0.54948	0.13804	0.08135	S0345	GP13	GT17	Jun11	-32.5038	-156.011	15	SUMMER
SRR5788055	0.15569	0.13727	0.39583	0.17795	0.11608	0.19903	0.28217	0.16336	0.1184	0.06964	0.21552	0.25103	0.13068	0.0729	0.2388	0.07691	3.9796	0.03643	0.36385	0.06216	0.10653	0	7.97097	0.00416	0	7.78354	7.86337	11.4263	0.66617	0.10332	0.0697	S0342	GP13	GT16	Jun11	-32.494	-157.009	49	SUMMER
SRR5788056	0.14405	0.13292	0.31799	0.12411	0.09257	0.12767	0.19209	0.11046	0.14486	0.07931	0.12455	0.15218	0.12517	0.06983	0.22326	0.06204	4.55035	0.0219	0.1704	0.07472	0.14843	0.03139	6.04755	0.02629	0.02843	7.27797	7.2053	10.9544	0.57748	0.14217	0.0768	S0343	GP13	GT16	Jun11	-32.494	-157.009	76	SUMMER
SRR5788057	0.09912	0.11597	0.3061	0.20886	0.07406	0.19577	0.25474	0.12501	0.13152	0.09881	0.09931	0.17351	0.10443	0.07243	0.11921	0.05316	5.14473	0.01399	0.08818	0.07877	0.2209	0.01203	3.02656	0	0	9.71712	9.62355	12.5881	0.68773	0.17289	0.11241	S0340	GP13	GT9	Jun11	-32.5043	-163.99	76	SUMMER
SRR5788058	0.10197	0.0658	0.12876	0.10028	0.05778	0.12955	0.10319	0.08713	0.09682	0.06933	0.05502	0.10341	0.07725	0.02268	0.13648	0.02015	5.08078	0	0.05645	0.09798	0.21693	0	1.28368	0.02074	0	9.05145	9.12867	11.4516	0.72698	0.10286	0.05397	S0341	GP13	GT9	Jun11	-32.5043	-163.99	102	SUMMER
SRR5788059	0.30511	0.24755	0.74084	0.10257	0.8397	0.44581	0.35186	0.36763	0.18166	0.27647	0.07386	0.08678	0.07797	0.27403	0.06333	0.12366	0.05365	0.01932	0	0.82584	16.1666	0.00554	0.15884	0.03183	0.02007	0.08497	0.08059	0.08069	0.17531	0.2388	0.14048	S0221	GA02	5	Mar11	-42.364	-44.0318	50	SPRING
SRR5788060	0.98166	0.64665	1.28966	0.36746	2.94496	1.03593	1.01776	1.00527	0.54408	1.00566	0.25337	0.26245	0.27178	1.45544	0.22891	0.59868	0.07933	0.0898	0.09434	1.17975	13.7431	0	0.31597	0.04622	0.01554	0.24024	0.24639	0.29167	0.24947	0.52273	0.24052	S0220	GA02	5	Mar11	-42.364	-44.0318	10	SPRING
SRR5788063	0.07096	0.13503	1.75134	2.23702	0.09279	0.22099	0.11969	1.03076	0.14648	0.4656	0.03191	0.04998	0.07544	0.04209	0.03064	0.06544	0	0.00935	0	0.02991	0.03914	0.0134	0.23142	0.01925	0.02427	0.09764	0.12825	0.13013	0.18738	0.05023	0.04024	S0067	GA03	3	Nov11	38.655	-69.1313	108	AUTUMN
SRR5788064	0.17598	0.05902	0.36851	3.36555	0.03887	0.11552	0.15709	0.71453	0.11535	0.18297	0.06736	0.06029	0.1114	0.05024	0.077	0.05874	0	0.0047	0.00274	0.0451	0.01686	0	0.19314	0.00242	0.0061	0.38746	0.35584	0.29434	0.74358	0.0789	0.05169	S0068	GA03	3	Nov11	38.655	-69.1313	135	AUTUMN
SRR5788065	0.26882	0.32167	0.3398	0.14162	0.03139	0.21526	0.10795	0.20508	0.03964	0.14603	0.68632	0.90263	0.71769	0.03203	0.25905	0.14228	0.11971	0.02845	0.11072	0.03641	0.11346	0.02719	1.11643	0.02928	0.03693	26.8006	26.3794	15.5425	5.22342	0.25484	1.38821	S0065	GA03	3	Nov11	38.655	-69.1313	61	AUTUMN
SRR5788068	0.33109	0.21623	0.4167	0.07497	0.11393	0.33778	0.20818	0.09925	0.13038	0.09744	2.05068	2.05245	0.65998	0.15017	2.08296	0.2152	1.85225	0.04304	0.04522	0.08812	0.12356	0.01234	4.06474	0.00443	0.00559	32.3042	32.4986	22.4326	2.19306	0.32955	0.40759	S0072	GA03	20	Dec11	22.3331	-35.867	39	WINTER
SRR5788075	0.14846	0.2519	3.79662	0.08194	0.12216	0.99349	0.2981	1.76465	0.13446	0.51775	0.11852	0.13123	0.09362	0.0876	0.05887	0.02993	0.05667	0.06885	0.01398	0.02681	0.10385	0	0.94514	0.00308	0.00389	0.76351	0.73591	0.60717	6.74534	0.24931	0.09163	S0491	GA10	3 reoccupied	Nov10	-36.4495	13.2196	40	AUTUMN
SRR5788081	0.06322	0.11581	0.20157	11.3359	0.06233	0.19124	0.26234	0.21006	0.20195	0.12659	0.03654	0.02544	0.09302	0.08369	0.03249	0.10113	0.01877	0.00892	0.00347	0.03425	0.00356	0	0.01945	0.01837	0.01544	0.01635	0.01632	0.0207	0.12551	0.02797	0.01992	S0111	GA03	14	Nov11	27.5831	-49.633	233	AUTUMN
SRR5788082	0.03761	0.06	0.15417	7.17424	0.04098	0.06525	0.13215	0.11858	0.11921	0.08892	0.07971	0.0454	0.15529	0.05078	0.04059	0.15128	0.02345	0	0	0.01019	0.00952	0	0.00248	0.00546	0.00689	0.02042	0.01748	0.02111	0.056	0.03209	0.00762	S0112	GA03	14	Nov11	27.5831	-49.633	285	AUTUMN
SRR5788083	0.14224	0.22553	2.82322	2.27299	0.12056	0.27314	0.21658	2.99327	0.16719	0.83072	0.06928	0.07513	0.0827	0.10545	0.06823	0.09369	0.02956	0.01561	0.02278	0.05495	0.00467	0.02239	0.71108	0.03215	0.02534	0.91413	0.88684	0.65982	5.28358	0.0472	0.08215	S0109	GA03	14	Nov11	27.5831	-49.633	133	AUTUMN
SRR5788084	0.07401	0.13177	0.59712	7.35166	0.09117	0.1984	0.23065	0.58651	0.21918	0.16697	0.03038	0.04079	0.05773	0.09661	0.05557	0.05405	0	0.00954	0.00742	0.04068	0	0	0.04158	0.02945	0.02889	0.08388	0.06978	0.04741	0.74119	0.05552	0.02129	S0110	GA03	14	Nov11	27.5831	-49.633	183	AUTUMN
SRR5788085	0.37654	0.3461	1.28728	0.1	0.12917	0.33873	0.26461	0.34257	0.24467	0.29009	0.23042	0.26149	0.10425	0.03877	0.49672	0.05167	0.73466	0.01033	0.18094	0.08375	0.19366	0.0395	0.81085	0.00709	0.00447	21.9566	21.843	13.9733	2.19845	0.19897	0.19769	S0107	GA03	14	Nov11	27.5831	-49.633	99	AUTUMN
SRR5788087	0.1189	0.15784	0.48403	0.07931	0.12053	0.34356	0.17489	0.21657	0.12842	0.23007	0.42891	0.43815	0.3638	0.10147	0.7909	0.05191	0.24135	0.04098	0.0574	0.06642	0.11765	0.00783	0.13015	0.04218	0.04256	10.4491	10.455	6.17689	0.51012	0.13578	0.1777	S0105	GA03	14	Nov11	27.5831	-49.633	40	AUTUMN
SRR5788091	0.11882	0.25502	0.37167	0.2	0.08748	0.20399	0.21213	0.11432	0.18891	0.15801	0.30319	0.29852	0.15683	0.09284	0.42284	0.07297	4.82476	0.02221	0.18517	0.05278	0.1594	0.00455	2.56356	0.01306	0.00824	7.57938	7.48618	10.7568	0.63592	0.18326	0.15174	S0383	GP13	GT10	Jun11	-32.5063	-162.994	102	SUMMER
SRR5788092	0.14932	0.15125	0.45472	0.18979	0.09962	0.22774	0.20558	0.18659	0.10693	0.17994	0.23017	0.24787	0.2035	0.10844	0.35193	0.08731	5.8666	0.02108	0.18276	0.05394	0.13326	0.00863	2.33148	0.01549	0.00391	8.69198	8.58442	12.1057	0.66063	0.12942	0.10656	S0384	GP13	GT11	Jun11	-32.509	-162.009	16	SUMMER
SRR5788093	0.11102	0.16838	0.41593	0.19207	0.1277	0.17574	0.34675	0.17127	0.21324	0.13243	0.22878	0.28342	0.15061	0.10974	0.28958	0.0457	4.51042	0.03047	0.1067	0.04289	0.19317	0.00873	2.20292	0.01568	0.01582	7.25207	7.04893	9.81225	0.53678	0.1105	0.0612	S0381	GP13	GT10	Jun11	-32.5063	-162.994	50	SUMMER
SRR5788094	0.13951	0.15806	0.32201	0.21125	0.0694	0.19832	0.30265	0.19003	0.12207	0.11396	0.15544	0.15378	0.11789	0.08094	0.23896	0.05393	5.15421	0.01798	0.12592	0.05368	0.18997	0.01289	2.88018	0.01542	0.01167	7.64585	7.64907	10.8414	0.59427	0.09258	0.10892	S0382	GP13	GT10	Jun11	-32.5063	-162.994	75	SUMMER
SRR5788095	0.04137	0.05134	0.21367	0.07457	0.04507	0.08502	0.11628	0.0589	0.05977	0.07401	0.04463	0.07866	0.03299	0.0736	0.19645	0.04905	3.55892	0.02452	0.07633	0.03138	0.12712	0	0.46576	0.01683	0.01061	5.60749	5.65161	7.55822	0.43115	0.12078	0.04691	S0387	GP13	GT11	Jun11	-32.509	-162.009	76	SUMMER
SRR5788096	0.12641	0.19471	0.45028	0.2786	0.15199	0.16288	0.26343	0.22965	0.20243	0.17938	0.19401	0.27166	0.12599	0.09694	0.40929	0.08182	4.33151	0.01292	0.28654	0.08265	0.23181	0.01852	2.26076	0.00887	0	8.78233	8.73405	12.4213	0.72233	0.1909	0.13182	S0388	GP13	GT11	Jun11	-32.509	-162.009	101	SUMMER
SRR5788097	0.13821	0.15059	0.44822	0.20443	0.11388	0.21415	0.18952	0.19682	0.1844	0.16287	0.23644	0.28489	0.19152	0.10871	0.31291	0.05995	5.73755	0.00666	0.21384	0.08098	0.23108	0.00955	2.47965	0.01028	0.01297	9.6375	9.60986	13.5972	0.70623	0.12527	0.17841	S0385	GP13	GT11	Jun11	-32.509	-162.009	30	SUMMER
SRR5788098	0.09943	0.20384	0.337	0.1169	0.0895	0.1575	0.25215	0.15697	0.17177	0.10249	0.20116	0.23518	0.09694	0.09373	0.22396	0.05125	5.02086	0.00641	0.09224	0.07105	0.17371	0.00612	1.48614	0.01978	0.02495	8.02692	8.06694	10.8711	0.61502	0.15491	0.04903	S0386	GP13	GT11	Jun11	-32.509	-162.009	52	SUMMER
SRR5788100	0.3466	0.27525	0.67301	0.10509	0.9442	0.71233	0.36049	0.25665	0.21104	0.28838	0.08415	0.10984	0.13818	0.39311	0.10849	0.24655	0.07779	0.03424	0.01999	1.16117	13.9889	0.00491	0.09596	0.04934	0.01333	0.09788	0.10147	0.06469	0.03251	0.2576	0.15395	S0218	GA02	4	Mar11	-44.7117	-45.5265	51	SPRING
SRR5788101	0.17649	0.22455	0.74793	0.16843	0.12172	0.17322	0.36738	0.12089	0.14526	0.11993	0.28325	0.33984	0.16032	0.12421	0.2773	0.06842	4.98615	0.00883	0.27569	0.07061	0.09769	0.01899	11.2184	0	0	10.7765	10.6295	17.3547	0.86619	0.169	0.17313	S0389	GP13	GT12	Jun11	-32.4978	-160.993	15	SUMMER
SRR5788102	0.09796	0.14734	0.4458	0.09731	0.11322	0.11925	0.23365	0.12259	0.07966	0.08233	0.25625	0.2446	0.12131	0.08913	0.18903	0.06745	5.63712	0.00587	0.16091	0.06755	0.15086	0.01682	4.49577	0.01208	0.00381	10.06	9.92348	16.1025	0.81681	0.15759	0.16271	S0390	GP13	GT12	Jun11	-32.4978	-160.993	30	SUMMER
SRR5788104	0.25236	0.29729	0.81583	0.09685	1.23919	3.45863	0.45346	1.96964	0.59011	1.1889	0.06463	0.08436	0.08596	0.41914	0.06206	0.41028	0.936	0.09153	0.0479	1.0621	4.22836	0.00453	0.33609	0.01624	0.01639	6.83183	6.73342	8.9902	5.357	0.22045	0.16	S0214	GA02	3	Mar11	-46.907	-47.179	10	SPRING
SRR5788105	0.35768	0.27475	0.80374	0.13027	1.07338	0.47734	0.3152	0.38403	0.27832	0.35556	0.09572	0.10496	0.11883	0.47665	0.10111	0.34497	0.11326	0.1795	0.02946	1.44269	81.9755	0.03216	0.3301	0.02021	0.00364	0.333	0.32627	0.35415	0.29587	0.38805	0.21462	S0217	GA02	4	Mar11	-44.7117	-45.5265	10	SPRING
SRR5788107	0.1077	0.07497	0.14071	3.91991	0.07728	0.17177	0.1366	0.16833	0.14097	0.06111	0.0496	0.04162	0.07331	0.10515	0.05103	0.08045	0.00983	0.01298	0.00909	0.01992	0.01552	0	0.04606	0.02938	0.05054	0.05136	0.03988	0.03354	0.07666	0.04881	0.02483	S0075	GA03	20	Dec11	22.3331	-35.867	134	WINTER
SRR5788110	0.27742	0.37099	4.59108	0.65113	0.15262	0.18871	0.34071	7.4638	0.48089	1.79285	0.08719	0.11097	0.12349	0.06589	0.28199	0.06386	0.05038	0.00798	0.09941	0.04086	0.00955	0	1.21803	0.03287	0.02073	4.22744	4.16756	2.62732	28.3675	0.12154	0.14	S0150	GA02	25	Jun10	24.7143	-67.0726	152	SUMMER
SRR5788112	0.27041	0.29417	0.49782	1.13074	0.0888	0.38238	0.19003	0.2611	0.17777	0.22536	0.27729	0.27978	0.17722	0.10503	0.68367	0.03477	0.05543	0.0183	0.32682	0.10068	0.07005	0.02099	0.31452	0.01318	0.01663	89.963	89.7311	49.8185	4.86846	0.18927	0.42359	S0148	GA02	25	Jun10	24.7143	-67.0726	77	SUMMER
SRR5788113	0.0703	0.162	0.85494	1.01773	0.09484	0.18763	0.10351	0.59109	0.09328	0.25756	0.06773	0.07426	0.06339	0.06328	0.15898	0.07607	0.02087	0.01654	0.05791	0.05925	0	0	0.38618	0.03404	0.03435	2.49432	2.48637	1.53567	5.84408	0.06664	0.16767	S0149	GA02	25	Jun10	24.7143	-67.0726	119	SUMMER
SRR5788114	0.23284	0.2786	0.81729	0.65418	0.09967	0.34763	0.26589	0.37301	0.12015	0.23621	0.28601	0.25255	0.16991	0.04855	0.60807	0.09243	0.04925	0.0267	0.27093	0.03679	0.0516	0.00295	0.30122	0	0	65.7028	64.8295	35.6499	5.36922	0.11036	0.45188	S0154	GA02	27	Jun10	22.3411	-63.5833	100	SUMMER
SRR5788116	0.39114	0.72554	0.25843	0.11235	0.21091	0.35033	0.20403	0.39621	0.16646	0.31207	0.88382	0.93926	0.28736	0.14797	1.09025	0.10956	0.10307	0.02789	0.61156	0.03569	0.00953	0	0.16933	0.02255	0.03103	12.0098	11.8513	6.5062	0.53586	0.28096	0.37537	S0152	GA02	27	Jun10	22.3411	-63.5833	12	SUMMER
SRR5788117	0.19969	0.32911	0.40591	0.29917	0.1428	0.39351	0.22805	0.27992	0.20931	0.22612	0.27776	0.34609	0.23325	0.08327	0.67355	0.03083	0.05057	0.00925	0.2519	0.07495	0.05163	0.0221	0.3686	0.00317	0.004	35.9352	35.2302	19.9967	2.01956	0.15322	0.7372	S0153	GA02	27	Jun10	22.3411	-63.5833	75	SUMMER
SRR5788118	0.1198	0.16649	0.26127	0.18064	0.08876	0.25068	0.18858	0.10918	0.13847	0.08574	0.16158	0.15186	0.08597	0.0746	0.1655	0.05681	4.81572	0.01894	0.13264	0.07876	0.27184	0.01357	1.60977	0.01462	0	7.6824	7.73146	10.2099	0.58934	0.0636	0.10416	S0409	GP13	GT21	Jun11	-32.4885	-152	75	SUMMER
SRR5788119	0.05383	0.04857	0.21529	0.18444	0.04799	0.08685	0.07565	0.06967	0.05555	0.03064	0.066	0.05685	0.04877	0.07073	0.0845	0.02901	2.71485	0.00967	0.10722	0.09278	0.133	0	1.02958	0.00995	0.00628	5.3199	5.24704	6.91166	0.54057	0.07792	0.05086	S0410	GP13	GT21	Jun11	-32.4885	-152	102	SUMMER
SRR5788120	0.08325	0.16903	0.25698	0.11783	0.07009	0.15907	0.22337	0.12932	0.10935	0.1151	0.10208	0.11592	0.132	0.06312	0.12661	0.04486	3.50551	0.00374	0.03927	0.03827	0.15652	0.01608	2.05691	0.01539	0.00485	11.1793	11.2831	14.9909	0.89525	0.13057	0.07867	S0405	GP13	GT20	Jun11	-32.494	-153.006	101	SUMMER
SRR5788121	0.11894	0.18038	0.30022	0.22471	0.12961	0.16667	0.33897	0.15995	0.12275	0.15075	0.15596	0.18846	0.06257	0.12491	0.16403	0.0457	4.1647	0	0.05335	0.04594	0.12104	0.00468	2.54295	0	0.00424	6.53115	6.50552	8.50949	0.51996	0.11838	0.11865	S0406	GP13	GT21	Jun11	-32.4885	-152	15	SUMMER
SRR5788123	0.11418	0.29753	0.39681	0.33683	0.141	0.18488	0.40119	0.2493	0.21603	0.19749	0.1386	0.17288	0.09104	0.11427	0.23414	0.0752	4.51286	0.01128	0.11412	0.10585	0.11695	0.01078	4.45027	0.02322	0.01952	7.69313	7.53951	10.599	0.74574	0.13637	0.1151	S0408	GP13	GT21	Jun11	-32.4885	-152	52	SUMMER
SRR5788124	0.1091	0.19139	0.43181	0.3946	0.15577	0.25654	0.31196	0.22499	0.16306	0.20867	0.21311	0.22651	0.11998	0.11295	0.20302	0.08548	4.87819	0.01115	0.08243	0.01427	0.12004	0.01065	2.0484	0.00382	0	6.23132	6.02883	9.28659	0.56853	0.07988	0.11732	S0401	GP13	GT14	Jun11	-32.4637	-159.019	49	SUMMER
SRR5788125	0.11688	0.20667	0.34099	0.36396	0.0796	0.21018	0.15195	0.12899	0.14776	0.11503	0.18523	0.19754	0.12232	0.09748	0.32168	0.02598	5.90214	0.02598	0.09099	0.03694	0.14504	0.01656	2.82884	0.00891	0.00375	8.23919	8.13622	11.9865	0.69437	0.15512	0.16293	S0402	GP13	GT14	Jun11	-32.4637	-159.019	76	SUMMER
SRR5788126	0.0387	0.11206	0.15631	0.09162	0.07966	0.08838	0.1511	0.11022	0.08433	0.05386	0.13921	0.14536	0.07286	0.03347	0.17637	0.0085	2.58974	0	0.04463	0.0598	0.07623	0	2.74634	0.00437	0	6.81942	6.7237	9.49608	0.6454	0.0799	0.07721	S0403	GP13	GT20	Jun11	-32.494	-153.006	52	SUMMER
SRR5788127	0.07503	0.20313	0.36537	0.18446	0.0669	0.22939	0.35471	0.10684	0.18303	0.13426	0.1656	0.18734	0.12917	0.07585	0.19877	0.06065	3.40188	0	0.10227	0.02587	0.16123	0	6.21949	0.00693	0	9.34243	9.32627	12.5498	0.9313	0.08147	0.10958	S0404	GP13	GT20	Jun11	-32.494	-153.006	77	SUMMER
SRR5788128	0.27536	0.22619	1.72501	0.13666	0.27892	0.27172	0.51239	0.27613	0.21214	0.18043	1.0462	1.1758	0.35176	0.23719	0.42278	0.14943	13.5351	0.01533	0.21917	0.08335	0.17417	0.01098	13.5619	0.00394	0.01492	6.48729	6.37514	11.3721	0.58207	0.23677	0.20891	S0446	GP13	GT5	Jun11	-32.495	-168.002	50	SUMMER
SRR5788129	0.20667	0.22496	1.48093	0.13371	0.27261	0.19307	0.41788	0.14973	0.19458	0.16219	1.03678	1.03797	0.26019	0.16127	0.36786	0.11463	13.7073	0.02508	0.07527	0.01833	0.14141	0	7.15768	0.00368	0.00465	4.90318	4.75317	8.2098	0.64244	0.14436	0.18503	S0445	GP13	GT5	Jun11	-32.495	-168.002	30	SUMMER
SRR5788130	0.20122	0.37997	6.63353	0.12188	0.143	1.15513	0.26233	3.47175	0.22272	1.28108	0.09834	0.12631	0.12208	0.02594	0.10072	0.04034	0.18909	0.09797	0.00336	0.08849	0.13097	0.02891	1.53414	0.01186	0.0187	1.89108	1.78978	1.32639	9.60195	0.36382	0.20395	S0448	GA10	1	Oct10	-34.629	17.0699	21	AUTUMN
SRR5788131	0.2094	0.52806	9.49488	0.20481	0.08833	1.74796	0.38451	5.5261	0.34857	1.67402	0.06378	0.09633	0.16832	0.05258	0.08384	0.06006	0.14318	0.0901	0.02337	0.12382	0.11975	0.0287	0.60159	0.01717	0.01733	1.51143	1.46487	0.98206	7.81835	0.41238	0.19151	S0447	GA10	1	Oct10	-34.629	17.0699	6	AUTUMN
SRR5788132	0.12242	0.25099	1.29492	0.11341	0.174	0.21381	0.33416	0.14906	0.13916	0.1254	0.55999	0.57352	0.24581	0.10062	0.28342	0.10167	8.13667	0.01227	0.23328	0.06505	0.09646	0.01005	13.3536	0.01444	0.0091	11.2932	11.0178	20.4111	0.78593	0.1507	0.20289	S0442	GP13	GT4	Jun11	-32.499	-169.002	76	SUMMER
SRR5788133	0.16766	0.15356	0.7484	0.12103	0.16529	0.13798	0.2637	0.08527	0.09064	0.12857	0.61918	0.7	0.23872	0.12873	0.28005	0.10254	8.23742	0.03155	0.22098	0.10598	0.02831	0.02262	12.0249	0.01624	0.00512	12.6131	12.5437	22.3985	0.83211	0.18013	0.24899	S0441	GP13	GT4	Jun11	-32.499	-169.002	52	SUMMER
SRR5788134	0.29934	0.2753	1.89985	0.15295	0.25327	0.21713	0.46526	0.18053	0.16355	0.15123	1.32523	1.25739	0.3896	0.19188	0.34589	0.14265	14.9907	0.00348	0.16652	0.03562	0.12486	0.00499	12.3049	0.01074	0.00452	5.54641	5.46427	8.98745	0.58727	0.29912	0.2363	S0444	GP13	GT5	Jun11	-32.495	-168.002	15	SUMMER
SRR5788135	0.23323	0.34285	2.17948	0.19995	0.29325	0.31174	0.6758	0.23505	0.19997	0.21188	0.93892	0.95519	0.28969	0.1995	0.35243	0.16308	9.36411	0.01063	0.32279	0.09073	0.13571	0.01525	23.5288	0.01824	0.01841	14.0542	13.812	24.5186	1.11448	0.25716	0.27128	S0443	GP13	GT4	Jun11	-32.499	-169.002	101	SUMMER
SRR5788136	0.20177	0.57943	10.5984	0.20314	0.12564	1.12555	0.46994	5.86952	0.30938	2.01663	0.11664	0.12789	0.06895	0.08334	0.11822	0.05126	0.1797	0.06835	0	0.1239	0.12945	0.01633	1.30882	0.02345	0.05175	1.34626	1.31268	0.99102	7.55265	0.38254	0.19614	S0450	GA10	1	Oct10	-34.629	17.0699	40	AUTUMN
SRR5788137	0.23991	0.55073	10.9461	0.10157	0.17864	1.14299	0.44397	5.96139	0.4044	1.93173	0.10786	0.16051	0.18332	0.04002	0.14673	0.02766	0.23432	0.09481	0.01383	0.11626	0.10397	0.03964	1.35798	0.02846	0.03589	1.57218	1.5738	1.14691	7.68473	0.329	0.1776	S0449	GA10	1	Oct10	-34.629	17.0699	31	AUTUMN
SRR5788138	0.04243	0.09571	1.63793	0.67317	0.05463	0.06845	0.13551	2.80087	0.16717	0.57278	0.02601	0.02852	0.08841	0.01287	0.06244	0.02667	0.02404	0	0.00445	0.03901	0.00456	0	0.50899	0.01176	0.01484	0.56971	0.552	0.35612	9.25327	0.04095	0.04738	S0052	GA03	8	Nov11	35.4162	-66.5408	135	AUTUMN
SRR5788140	0.30319	0.64232	0.63307	0.09695	0.24174	0.18306	0.41573	0.20534	0.21369	0.26464	1.30161	1.40217	0.64859	0.48514	5.79446	0.17169	0.94047	0.01461	0.32408	0.08414	0.24034	0.00524	0.06484	0.06016	0.06165	3.12046	3.18723	1.87413	0.62429	0.12267	0.1188	S0048	GA02	31	Jun10	16.8312	-56.2685	201	SUMMER
SRR5788141	0.25804	0.49309	1.91698	0.15225	0.16871	0.41301	0.34091	0.96025	0.18286	0.47249	0.39908	0.43976	0.39092	0.10138	0.32492	0.05269	0.36249	0.0153	0.03373	0.09134	0.05693	0.02436	3.1292	0.00875	0.01986	13.7298	13.2602	7.85609	5.6209	0.2557	1.02909	S0049	GA03	8	Nov11	35.4162	-66.5408	31	AUTUMN
SRR5788142	0.15979	0.12393	0.53019	0.06138	0.0925	0.21459	0.04211	0.24887	0.03092	0.14296	0.26941	0.30067	0.14931	0.03332	0.23175	0.02467	0.29885	0.01973	0.02879	0.06944	0.04131	0.01414	1.10604	0.01016	0.01921	9.02527	8.77142	4.90524	4.79336	0.09278	0.30202	S0050	GA03	8	Nov11	35.4162	-66.5408	68	AUTUMN
SRR5788143	0.21055	0.2125	2.62092	0.67637	0.11931	0.20719	0.25253	3.21017	0.33609	0.92681	0.03408	0.05338	0.06995	0.05307	0.13029	0.05825	0.13652	0	0.02266	0.02839	0.01991	0.01193	0.96901	0.01427	0.018	1.46369	1.44593	1.00108	14.7765	0.1304	0.16184	S0051	GA03	8	Nov11	35.4162	-66.5408	111	AUTUMN
SRR5788144	0.09719	0.25327	0.40209	0.03783	0.05825	0.12484	0.07855	0.39445	0.09529	0.29782	0.26546	0.30801	0.08476	0.17562	0.8838	0.08162	0.97252	0.13444	0.72861	0.13516	0.08328	0.00688	0.64359	0.01235	0.01558	6.31303	6.31528	3.89061	1.7601	0.19671	1.83935	S0044	GA02	31	Jun10	16.8312	-56.2685	8	SUMMER
SRR5788147	0.18708	0.65423	0.72278	0.05177	0.14826	0.27237	0.33124	0.15569	0.16299	0.19781	0.51451	0.55182	0.16951	0.29719	1.05944	0.11282	1.26934	0.05041	0.06725	0.07679	0.1809	0.03785	2.76929	0.00494	0	9.46894	9.20755	5.81167	1.73972	0.23217	0.19518	S0047	GA02	31	Jun10	16.8312	-56.2685	150	SUMMER
SRR5788148	0.13194	0.15427	0.44656	0.23911	0.11612	0.14459	0.24606	0.19872	0.19115	0.12712	0.21902	0.25463	0.09357	0.09029	0.37518	0.10528	4.90357	0.01253	0.25165	0.07699	0.13794	0.00719	11.6168	0.01032	0.00976	7.46026	7.34831	10.6476	0.52096	0.12122	0.07673	S0257	GP13	GT15	Jun11	-32.495	-157.994	100	SUMMER
SRR5788149	0.20048	0.17536	0.55641	0.29894	0.10743	0.25482	0.35105	0.24336	0.23742	0.13525	0.33689	0.34369	0.19981	0.14618	0.44339	0.1039	7.66687	0.02922	0.51548	0.11218	0.13983	0.04189	7.99516	0.00668	0.00843	13.2185	12.9676	19.3056	1.14064	0.13957	0.13666	S0256	GP13	GT15	Jun11	-32.495	-157.994	76	SUMMER
SRR5788152	0.08878	0.15955	0.25476	0.15554	0.07005	0.16302	0.16351	0.0959	0.14218	0.09586	0.1982	0.24901	0.06713	0.09532	0.17512	0.06352	4.16446	0.00303	0.12711	0.03483	0.11216	0	9.40557	0.01868	0.01178	7.80093	7.77416	11.5329	0.60624	0.0772	0.09837	S0261	GP13	GT16	Jun11	-32.494	-157.009	15	SUMMER
SRR5788154	0.20946	0.46371	2.35647	0.09948	0.13747	0.18678	0.35127	1.8032	0.23582	0.58136	0.19905	0.26401	0.18505	0.11116	0.20809	0.04468	5.13435	0.01646	0.00549	0.04815	0.06751	0.01686	0.7403	0.00968	0.00916	0.88679	0.88783	0.57987	1.45873	0.14847	0.15297	S0263	GP13	7	May11	-29.9999	159	15	SPRING
SRR5788155	0.09504	0.11007	0.30303	0.12201	0.02071	0.06511	0.15584	0.11278	0.10135	0.07086	0.1581	0.20414	0.13261	0.06341	0.16412	0.05634	3.47602	0.02817	0.09134	0.02003	0.10858	0	7.2947	0.01289	0	6.64112	6.54032	10.3038	0.44575	0.17659	0.05688	S0262	GP13	GT16	Jun11	-32.494	-157.009	30	SUMMER
SRR5788156	0.15847	0.38525	2.30776	0.09541	0.15858	0.23868	0.33182	1.74542	0.2036	0.58158	0.22247	0.26306	0.15472	0.13306	0.20245	0.07029	5.06879	0.01917	0.0373	0.06951	0.03058	0.00916	0.51338	0.01316	0.00415	0.822	0.86266	0.54643	1.42583	0.2189	0.17421	S0265	GP13	7	May11	-29.9999	159	50	SPRING
SRR5788157	0.26677	0.52151	2.70094	0.15674	0.16728	0.32444	0.51289	2.42258	0.2831	0.81282	0.21724	0.27914	0.23327	0.1875	0.26348	0.0547	5.30619	0.03978	0.03193	0.09863	0.0922	0.01426	0.87098	0.01791	0.01937	0.82826	0.83228	0.5686	1.63151	0.25384	0.20692	S0264	GP13	7	May11	-29.9999	159	30	SPRING
SRR5788158	0.08852	0.13111	0.31685	0.18252	0.04668	0.1814	0.25285	0.13012	0.12083	0.1303	0.09244	0.15082	0.1053	0.07303	0.14486	0.05925	1.8016	0.00846	0.04281	0.08664	0.14174	0.00405	5.97181	0.01162	0.00733	10.7906	10.7286	13.6103	0.95835	0.10611	0.09715	S0359	GP13	GT19	Jun11	-32.5013	-153.998	100	SUMMER
SRR5788159	0.0799	0.20217	0.36115	0.14379	0.0717	0.13172	0.29506	0.10262	0.12773	0.09671	0.13946	0.16549	0.10306	0.09581	0.15894	0.08977	1.81077	0.01084	0.05059	0.03961	0.22774	0.00666	6.06098	0.00797	0.00804	11.8656	11.6106	14.86	1.0891	0.12267	0.07107	S0358	GP13	GT19	Jun11	-32.5013	-153.998	77	SUMMER
SRR5788160	0.11203	0.16056	0.40451	0.16681	0.09629	0.20342	0.27944	0.11909	0.12539	0.14682	0.16601	0.18669	0.11323	0.05439	0.14306	0.08262	1.8809	0.01403	0.04004	0.07182	0.15479	0.02458	3.15285	0.00642	0.00809	11.1662	11.1811	13.7505	0.81409	0.12774	0.11333	S0355	GP13	GT19	Jun11	-32.5013	-153.998	15	SUMMER
SRR5788161	0.12766	0.42702	0.39642	0.57159	0.19354	0.19012	0.40046	0.28191	0.19094	0.16387	0.23957	0.24626	0.07745	0.10287	0.24163	0.06581	2.56527	0.01462	0.09175	0.07017	0.10059	0.01572	6.29221	0.02822	0.00712	4.73666	4.79667	6.48835	0.84076	0.10804	0.06819	S0354	GP13	GT18	Jun11	-32.4995	-154.999	101	SUMMER
SRR5788162	0.01329	0.01649	0.28477	0.06099	0.06951	0.06208	0.17186	0.0265	0.08504	0.05945	0.08605	0.08424	0.05829	0.05912	0.0832	0.01576	1.47155	0.01838	0.03985	0.03361	0.13194	0.02259	1.85461	0.02703	0.03409	11.8635	12.0534	15.249	0.84499	0.08819	0.01759	S0357	GP13	GT19	Jun11	-32.5013	-153.998	51	SUMMER
SRR5788163	0.0916	0.17365	0.40643	0.13136	0.09704	0.2163	0.25033	0.13406	0.13129	0.1343	0.09609	0.14514	0.09129	0.07639	0.15104	0.04525	2.09062	0.01508	0.08803	0.09006	0.20147	0.01081	3.7688	0.01811	0.01305	12.403	12.3319	15.611	1.05809	0.16208	0.08175	S0356	GP13	GT19	Jun11	-32.5013	-153.998	32	SUMMER
SRR5788164	0.23582	0.24142	0.53292	0.32128	0.21843	0.28364	0.47232	0.24766	0.24642	0.23736	0.25446	0.30516	0.1704	0.15406	0.51542	0.12814	6.90992	0.01748	0.35697	0.09689	0.18465	0.00418	9.53273	0.01199	0.00756	10.0826	10.0716	13.8154	0.99852	0.14475	0.13651	S0351	GP13	GT18	Jun11	-32.4995	-154.999	30	SUMMER
SRR5788165	0.11172	0.2166	0.37067	0.21743	0.14075	0.22503	0.26496	0.20879	0.12971	0.12494	0.11772	0.20283	0.10786	0.05435	0.33535	0.03449	4.30064	0.0138	0.20131	0.04855	0.14441	0	5.60291	0.0213	0.00448	4.59203	4.60301	6.00139	0.44755	0.1112	0.08578	S0350	GP13	GT18	Jun11	-32.4995	-154.999	14	SUMMER
SRR5788166	0.24946	0.29343	0.61644	0.3833	0.21237	0.27674	0.44923	0.19612	0.236	0.16507	0.24885	0.32117	0.28749	0.11269	0.51326	0.13864	6.0492	0.02311	0.42857	0.10184	0.23341	0.04049	14.4781	0.02643	0.02	10.068	10.1013	13.9043	0.84231	0.1345	0.09823	S0353	GP13	GT18	Jun11	-32.4995	-154.999	74	SUMMER
SRR5788167	0.21766	0.21309	0.54245	0.35509	0.15884	0.31712	0.31714	0.17914	0.17105	0.15185	0.11581	0.2025	0.14529	0.11102	0.39872	0.08878	7.71081	0.01381	0.19345	0.08078	0.27376	0.03677	8.34271	0.01625	0.01793	11.094	10.9774	15.0332	1.14051	0.13781	0.117	S0352	GP13	GT18	Jun11	-32.4995	-154.999	51	SUMMER
SRR5788168	0.07858	0.07535	0.09567	5.68728	0.07395	0.1268	0.18575	0.12716	0.18432	0.06391	0	0.01132	0.04984	0.08341	0.00386	0.04235	0.00446	0	0.00412	0.00451	0.02111	0	0.00659	0.03996	0.05039	0.00776	0.00387	0.02105	0.11913	0.03793	0.03038	S0249	GA03	12	Nov10	17.3998	-24.4998	185	AUTUMN
SRR5788169	0.0348	0.06908	0.08986	7.22529	0.0455	0.12677	0.10759	0.06441	0.18314	0.07782	0.03285	0.03675	0.02428	0.03869	0	0.0275	0.01735	0	0	0.01759	0	0	0.02248	0.03892	0.04016	0.00756	0.00754	0.01025	0.0544	0	0.00987	S0250	GA03	12	Nov10	17.4	-24.4998	2	AUTUMN
SRR5788171	0.16701	0.18269	0.44981	0.27732	0.12451	0.22786	0.22855	0.18775	0.1905	0.12189	0.22526	0.24606	0.14674	0.09285	0.30358	0.08033	6.14289	0.03474	0.16473	0.06389	0.14284	0.0249	4.2102	0.02235	0.01691	11.0176	10.9342	16.2242	0.94819	0.1604	0.21598	S0253	GP13	GT15	Jun11	-32.495	-157.994	14	SUMMER
SRR5788176	0.14066	0.16502	0.33025	0.23263	0.13655	0.16724	0.28037	0.12382	0.14253	0.13271	0.25526	0.28907	0.15294	0.07963	0.22635	0.08085	6.25639	0.02779	0.13568	0.07436	0.13601	0.0326	3.70328	0.01561	0.00656	11.7226	11.6052	17.0356	0.99691	0.15274	0.13051	S0254	GP13	GT15	Jun11	-32.495	-157.994	31	SUMMER
SRR5788177	0.09706	0.15916	0.31833	0.20453	0.08311	0.17163	0.18027	0.16784	0.10375	0.09924	0.173	0.24535	0.12093	0.09252	0.31055	0.06165	6.21984	0.01712	0.22789	0.06136	0.17207	0.00491	8.55175	0.01762	0.00889	9.54512	9.57371	13.5633	0.73346	0.17942	0.10484	S0255	GP13	GT15	Jun11	-32.495	-157.994	51	SUMMER
SRR5788178	0.05979	0.05442	0.19828	0.09147	0.03041	0.07076	0.12886	0.05109	0.0576	0.07489	0.15055	0.21477	0.08741	0.04876	0.14199	0.06302	6.06893	0.01181	0.10574	0.01008	0.12249	0.00565	3.81516	0.00405	0	6.56851	6.60037	10.1422	0.53182	0.09523	0.06027	S0372	GP13	GT7	Jun11	-32.4985	-165.999	16	SUMMER
SRR5788182	0.20663	0.46449	0.34946	0.07362	0.1599	0.10071	0.39564	0.18337	0.12053	0.24649	0.73916	0.8035	0.27161	0.10323	0.87915	0.05325	1.27325	0.02367	0.06217	0.04164	0.04247	0	0.64948	0.00913	0	5.91991	5.71484	3.99481	0.56493	0.09936	0.1132	S0199	GA02	16	Mar11	-5.6667	-28.4572	10	SPRING
SRR5788183	0.14766	0.48306	0.39548	0.0902	0.11702	0.1254	0.30565	0.17968	0.21058	0.17534	0.43454	0.46511	0.10971	0.1015	0.89539	0.08223	1.21849	0.02652	0.07431	0.06788	0.05394	0.0076	0.42865	0.00546	0	6.38338	6.21223	4.45438	0.67996	0.10333	0.05836	S0200	GA02	16	Mar11	-5.6667	-28.4572	50	SPRING
SRR5788184	0.11307	0.17006	0.16059	0.03088	0.056	0.06081	0.04816	0.07319	0.04243	0.0889	0.35584	0.40537	0.15025	0.05715	0.95039	0.05416	0.54255	0.02031	0.06323	0.05631	0.0243	0	0.35416	0	0	5.05012	4.88163	3.5811	0.37139	0.10913	0.01619	S0197	GA02	15	Mar11	-9.1608	-28.0012	50	SPRING
SRR5788190	0.13042	0.3404	1.72925	0.09213	0.39203	1.58381	0.4614	4.59795	0.4734	1.29151	0.10918	0.12351	0.05827	0.22003	0.07766	0.14662	0.86912	0.03999	0.0363	0.12508	2.37576	0.01274	0.41503	0.05031	0.04614	3.9126	3.98385	4.61197	8.90087	0.1313	0.17	S0224	GA02	6	Mar11	-39.9648	-42.4232	50	SPRING
SRR5788191	0.16163	0.18322	0.39891	0.19131	0.10437	0.2125	0.24119	0.17048	0.13797	0.14103	0.1857	0.23819	0.13325	0.11094	0.33597	0.0966	5.31176	0.0138	0.19331	0.0782	0.16508	0.00283	4.39573	0.01826	0.01024	10.6676	10.6881	15.326	0.86099	0.1483	0.14332	S0379	GP13	GT10	Jun11	-32.5063	-162.994	15	SUMMER
SRR5788192	0.04438	0.06778	0.12083	2.10671	0.05208	0.14671	0.07677	0.22364	0.0458	0.09774	0.01842	0.02885	0.05104	0.02658	0.04053	0.04385	0	0	0.01969	0.00863	0.00807	0	0.11343	0.01041	0.01751	0.02225	0.01481	0.02683	0.02847	0.01812	0.00968	S0039	GA02	35	Jun10	9.5462	-50.4686	9	SUMMER
SRR5788194	0.03764	0.16735	0.32701	0.02313	0.07519	0.04395	0.07935	0.17419	0.03885	0.10663	0.21152	0.21204	0.06877	0.0279	0.5044	0.01859	0.93466	0.06197	0.10852	0.09913	0.06672	0.01333	0.32999	0.00319	0.00402	5.76761	5.68961	3.39527	0.92512	0.07493	0.1156	S0041	GA02	35	Jun10	9.5462	-50.4686	100	SUMMER
SRR5788196	0.02445	0.11701	0.41758	4.67646	0.09895	0.22186	0.21598	1.03941	0.27393	0.29371	0.02827	0.0332	0.04177	0.03495	0.04901	0.04831	0.01307	0	0.00806	0.02649	0.01238	0	0.05802	0.04972	0.03135	0.04931	0.05302	0.07548	0.04004	0.03245	0.02311	S0034	GA02	33	Jun10	13.1623	-53.4215	75	SUMMER
SRR5788202	0.09665	0.19048	2.58857	0.03494	0.06195	0.94538	0.19577	1.40058	0.11735	0.45524	0.03834	0.05105	0.04816	0.03793	0.04602	0.03089	0.04608	0.03089	0.00328	0.03234	0.07727	0.02013	0.5142	0.00867	0.01094	0.73794	0.70276	0.52776	5.97593	0.14713	0.07254	S0490	GA10	3 reoccupied	Nov10	-36.4495	13.2196	21	AUTUMN
SRR5788203	0.08423	0.21278	3.34665	0.08875	0.05245	1.02016	0.2537	1.78638	0.11177	0.52215	0.04464	0.06674	0.06297	0.05018	0.02273	0.0535	0.06752	0.04756	0	0.05325	0.05689	0	0.5886	0.01224	0.01543	0.65679	0.6263	0.53785	5.76305	0.21959	0.0796	S0489	GA10	3 reoccupied	Nov10	-36.4495	13.2196	6	AUTUMN
SRR5788204	0.0555	0.12052	0.0929	10.2987	0.11188	0.16072	0.28861	0.1383	0.26061	0.13158	0.04117	0.02345	0.07744	0.0864	0.04193	0.08499	0	0	0	0.03157	0	0.00786	0.02305	0.02822	0.03559	0.01206	0.01204	0.00818	0.02892	0.04787	0.01836	S0076	GA03	20	Dec11	22.3331	-35.867	183	WINTER
SRR5788207	0.06888	0.3077	4.40648	0.04064	0.05704	0.08494	0.16652	2.19319	0.11374	0.58667	0.05946	0.08732	0.08513	0.02757	0.05353	0.02722	0.09275	0.02994	0.00318	0.0418	0.08141	0.01561	0.95355	0.0028	0.00353	1.22699	1.16811	0.8715	10.74	0.23768	0.11196	S0484	GA10	9	Nov10	-34.8953	16.0769	21	AUTUMN
SRR5788208	0.1093	0.33081	4.89099	0.07428	0.10748	0.15192	0.13864	2.60804	0.21185	0.71315	0.09349	0.1211	0.12489	0.0415	0.06618	0.03951	0.11302	0.06058	0.00307	0.08089	0.08192	0.01511	1.72719	0.01084	0.0171	1.45942	1.37885	1.07633	14.0541	0.34319	0.16124	S0483	GA10	9	Nov10	-34.8953	16.0769	6	AUTUMN
SRR5788209	0.09528	0.23943	4.19486	0.09761	0.05451	0.10459	0.16406	2.18454	0.13767	0.54346	0.07069	0.0931	0.1377	0.02384	0.06685	0.04707	0.08019	0.05648	0.00549	0.04216	0.06194	0.02024	0.96073	0.01454	0.01833	1.18245	1.15716	0.91729	11.2744	0.30982	0.12832	S0486	GA10	9	Nov10	-34.8953	16.0769	60	AUTUMN
SRR5788210	0.0481	0.10943	1.74588	0.03285	0.03786	0.0724	0.03756	0.8448	0.0855	0.30603	0.06127	0.06493	0.05061	0.02377	0.04326	0.00528	0.07997	0.0264	0.01233	0.06419	0.01895	0	0.88541	0.01902	0.02057	1.27136	1.27785	0.92667	11.9294	0.26245	0.08587	S0485	GA10	9	Nov10	-34.8953	16.0769	41	AUTUMN
SRR5788211	0.12847	0.34479	5.87297	0.05876	0.09442	0.15072	0.22676	2.6038	0.15109	0.7244	0.11687	0.13887	0.13996	0.03987	0.05482	0.03837	0.11921	0.04428	0.01723	0.10954	0.13065	0.01693	1.59103	0.01215	0.01533	1.87576	1.74617	1.42639	17.9711	0.45204	0.144	S0488	GA10	9	Nov10	-34.8953	16.0769	101	AUTUMN
SRR5788212	0.08062	0.25011	4.10781	0.03524	0.08493	0.13055	0.15109	2.00528	0.15254	0.55781	0.10512	0.11923	0.07232	0.04483	0.05511	0.03186	0.08377	0.05045	0.0031	0.05096	0.06988	0.02664	1.22771	0.01093	0.01379	1.65508	1.62599	1.28564	14.5371	0.30673	0.13207	S0487	GA10	9	Nov10	-34.8953	16.0769	71	AUTUMN
SRR5788213	0.07655	0.13852	0.08847	18.2953	0.10426	0.15791	0.30034	0.18166	0.32916	0.19974	0.13336	0.10108	0.14941	0.09576	0.05508	0.21742	0.02386	0	0	0.04435	0.01508	0	0.01472	0.01297	0.01227	0.03811	0.03804	0.05326	0.03657	0.06772	0.01206	S0078	GA03	20	Dec11	22.3331	-35.867	300	WINTER
SRR5788214	0.08308	0.16373	0.18464	22.9753	0.13579	0.28533	0.42929	0.29576	0.49427	0.24047	0.05603	0.05679	0.10716	0.13042	0.03429	0.06035	0.00914	0.00241	0.00564	0.06796	0.00866	0	0.01578	0.02733	0.0282	0.0345	0.03444	0.0432	0.08914	0.0681	0.03695	S0077	GA03	20	Dec11	22.3331	-35.867	234	WINTER
SRR5788215	0	0.02031	0.01174	6.97491	0.01338	0.06881	0.01151	0.01166	0.03379	0.0183	0.03312	0.02593	0.04486	0.0182	0.00884	0.04447	0	0	0	0	0	0	0	0.01248	0.01574	0	0	0.00804	0.02132	0	0	S0080	GA03	20	Dec11	22.3331	-35.867	499	WINTER
SRR5788216	0.3689	0.36819	0.69997	0.11008	0.10486	0.39144	0.23106	0.3169	0.15725	0.27802	1.68198	1.70911	1.42074	0.08248	0.47606	0.11092	0.21248	0.04952	0.04856	0.07604	0.07819	0.02556	3.08259	0.02446	0.03085	10.309	9.99768	5.36079	2.22542	0.26342	1.45893	S0122	GA03	4	Nov11	38.3243	-68.8755	39	AUTUMN
SRR5788218	0.51169	0.52774	0.72464	0.13614	0.11224	0.43766	0.21015	0.30282	0.16803	0.2497	0.92321	0.92662	1.1359	0.19212	0.37297	0.07222	0.15329	0.02298	0.04599	0.07141	0.03927	0.07059	2.05762	0.01013	0.01278	12.9383	12.6457	7.19046	3.06137	0.22489	1.46015	S0124	GA03	4	Nov11	38.3243	-68.8755	90	AUTUMN
SRR5788219	0.46623	0.54237	1.0769	0.15847	0.14433	0.43307	0.31275	0.46775	0.18044	0.34365	0.77891	0.84789	0.93729	0.11488	0.50607	0.07066	0.20478	0.02355	0.07027	0.08707	0.03131	0.02251	3.45937	0.03232	0.03737	13.2011	12.8882	7.4475	3.1199	0.31993	1.81251	S0123	GA03	4	Nov11	38.3243	-68.8755	65	AUTUMN
SRR5788224	0.22415	0.285	1.33406	0.12699	0.12966	0.32572	0.19836	0.52409	0.17135	0.27976	0.34338	0.35663	0.33648	0.07077	0.36737	0.04921	0.76253	0.01367	0.04468	0.07346	0.08176	0.0196	0.5261	0.00563	0.0071	17.0544	16.6918	9.99252	2.6592	0.14323	0.45504	S0082	GA03	10	Nov11	31.7535	-64.175	41	AUTUMN
SRR5788226	0.20127	0.41794	2.36916	0.70686	0.1298	0.35685	0.25401	1.62604	0.29674	0.73497	0.1939	0.21261	0.18013	0.07765	0.22167	0.07304	0.06146	0.00406	0	0.04673	0.01942	0	1.16378	0.02924	0.04214	3.87256	3.8525	2.27568	15.2449	0.13628	0.45029	S0126	GA03	4	Nov11	38.3243	-68.8755	135	AUTUMN
SRR5788227	0.36868	0.6638	1.54546	0.25474	0.18512	0.59091	0.3861	0.6125	0.33573	0.4689	0.88242	0.91256	0.65567	0.16479	0.58518	0.06428	0.09013	0.02143	0.09171	0.07311	0.06835	0.02048	2.02486	0.01103	0.01391	21.2006	20.7916	11.7775	7.1277	0.24465	1.71821	S0125	GA03	4	Nov11	38.3243	-68.8755	111	AUTUMN
SRR5788229	0.05948	0.0738	0.7327	0.03397	0.07856	0.06061	0.04053	0.49277	0.06138	0.14835	0.04619	0.07616	0.17425	0.06614	0.01556	0.04808	0.01573	0.03027	0.00624	0.09114	0.12568	0	0.03659	0.01833	0.01849	0.19185	0.20715	0.18413	5.56039	0.2105	0.07835	S0011	GA02	12	May10	46.312	-39.658	100	SPRING
SRR5788239	0.30488	0.28294	1.68849	0.16796	0.24846	0.25848	0.57254	0.13499	0.10841	0.14211	0.90537	0.89311	0.27067	0.17948	0.39543	0.17465	9.8453	0.01012	0.39003	0.06802	0.1302	0.01814	21.4623	0.00521	0.00986	12.9956	12.8815	22.5473	0.89721	0.24481	0.3075	S0439	GP13	GT4	Jun11	-32.499	-169.002	17	SUMMER
SRR5788240	0.30939	0.31555	1.81214	0.13893	0.26324	0.26923	0.57781	0.16295	0.25369	0.17442	0.88605	0.92228	0.36751	0.1838	0.42085	0.17168	10.273	0.01675	0.43014	0.08573	0.17531	0.01801	14.8284	0.00862	0	14.9061	14.6459	26.7993	1.11317	0.225	0.3004	S0440	GP13	GT4	Jun11	-32.499	-169.002	32	SUMMER
SRR5788241	0.26632	0.28151	1.64796	0.25057	0.18272	0.26107	0.42514	0.17323	0.21038	0.1912	1.09093	1.05585	0.30804	0.21205	0.34777	0.17216	9.40021	0.02274	0.25027	0.06235	0.15932	0.00466	21.3469	0.03009	0.01265	17.5883	17.3012	30.7377	1.34332	0.23127	0.37287	S0435	GP13	GT3	Jun11	-32.4937	-169.995	103	SUMMER
SRR5788242	0.14686	0.26376	0.35488	12.5825	0.18529	0.20579	0.54318	0.28067	1.20054	0.23512	0.07298	0.05307	0.1926	0.14611	0.23359	0.06873	0.02891	0	0.00446	0.01954	0.02741	0.00548	0.08203	0.01572	0.01487	0.15951	0.09219	0.12528	0.18529	0.10258	0.18992	S0436	GP13	GT3	Jun11	-32.4937	-169.995	203	SUMMER
SRR5788245	0.36377	0.17828	0.8772	0.27054	0.32311	0.28271	0.28357	0.16541	0.14512	0.13948	1.59564	1.60166	0.49358	0.20735	0.40912	0.16007	9.85653	0.02416	0.43716	0.08888	0.21677	0.02598	24.3921	0.01554	0.01176	18.8993	18.7638	32.4728	1.5102	0.2353	0.35245	S0431	GP13	GT3	Jun11	-32.4937	-169.995	16	SUMMER
SRR5788246	0.13763	0.10486	0.70441	0.13652	0.17365	0.10827	0.19683	0.13409	0.12708	0.13825	0.66435	0.69885	0.18771	0.16109	0.2632	0.16221	7.70691	0.00477	0.23669	0.05189	0.1227	0.00684	8.57459	0	0	14.9774	14.7368	25.3546	1.03932	0.14099	0.23503	S0432	GP13	GT3	Jun11	-32.4937	-169.995	32	SUMMER
SRR5788247	0.17696	0.25834	1.26122	0.22747	0.18149	0.2269	0.5267	0.13835	0.14324	0.14901	0.97813	0.92734	0.25246	0.14661	0.30709	0.11313	9.53101	0.01028	0.27212	0.09651	0.11893	0	19.217	0.02117	0.0267	14.7023	14.4737	25.7341	1.12833	0.22564	0.32136	S0433	GP13	GT3	Jun11	-32.4937	-169.995	51	SUMMER
SRR5788248	0.24468	0.31918	1.77633	0.20308	0.23927	0.30477	0.61284	0.24568	0.21691	0.17961	0.96468	0.98086	0.28452	0.2058	0.32503	0.17355	7.54097	0.0155	0.34731	0.05948	0.15571	0.00444	34.3499	0.03828	0.02816	12.8249	12.5102	22.6889	0.95469	0.31224	0.30239	S0434	GP13	GT3	Jun11	-32.4937	-169.995	75	SUMMER
SRR5788252	0.48369	0.26625	0.93228	0.07451	0.12681	0.64551	0.34247	0.34697	0.24396	0.40671	3.14425	3.27315	1.25415	0.16176	1.37775	0.17965	1.27873	0.04671	0.10905	0.14253	0.26218	0.05151	0.95992	0.03328	0.04198	40.6315	40.3167	25.4646	1.84595	0.27029	0.41931	S0090	GA03	16	Nov11	26.1369	-44.8262	39	AUTUMN
SRR5788253	0.42243	0.31659	0.77214	0.11311	0.17775	0.51185	0.35859	0.405	0.25467	0.35175	2.86016	2.91162	1.04217	0.16743	1.29108	0.11157	1.29332	0.03306	0.10612	0.13748	0.26693	0.07701	1.21978	0.01276	0.01609	37.4886	37.1788	23.7066	1.60421	0.27199	0.35574	S0091	GA03	16	Nov11	26.1369	-44.8262	60	AUTUMN
SRR5788254	0.32648	0.37812	1.37409	0.27944	0.1937	0.42699	0.34161	0.30994	0.23212	0.31481	0.44036	0.502	0.26032	0.08875	0.37587	0.11111	0.51564	0	0.06276	0.06421	0.05145	0.07193	0.93407	0.03689	0.04187	11.4503	11.3322	7.67932	1.84508	0.1011	0.16113	S0092	GA03	16	Nov11	26.1369	-44.8262	89	AUTUMN
SRR5788255	0.11922	0.11976	0.46158	0.13026	0.14538	0.1432	0.15958	0.08893	0.15819	0.09143	0.20675	0.23689	0.11317	0.08838	0.14399	0.06731	6.36368	0.01683	0.17351	0.11125	0.13755	0.00804	5.44904	0.00866	0	11.3524	11.2312	18.0996	0.8491	0.16199	0.17705	S0392	GP13	GT12	Jun11	-32.4978	-160.993	73	SUMMER
SRR5788256	0.09199	0.29803	4.52149	0.1026	0.12251	0.10264	0.19752	7.69901	0.31907	1.79678	0.03446	0.07018	0.0382	0.0483	0.06067	0.03787	0.01274	0.02019	0.00589	0.05491	0.00906	0.02533	0.71215	0.02079	0.02621	0.66885	0.6677	0.49948	12.5405	0.08478	0.0169	S0295	GA02	18	May10	33.4334	-58.0503	51	SPRING
SRR5788257	0.04932	0.1049	0.29651	0.13855	0.09212	0.11847	0.12873	0.13042	0.05817	0.11345	0.20905	0.23071	0.04213	0.10184	0.21291	0.05568	4.80496	0.00696	0.08125	0.07125	0.11657	0.02994	3.433	0.02149	0.01808	10.6825	10.7709	16.0349	0.87379	0.187	0.08656	S0394	GP13	GT13	Jun11	-32.5103	-160.008	15	SUMMER
SRR5788258	0.13412	0.16216	0.56908	0.10709	0.0787	0.16706	0.18368	0.10284	0.09228	0.08615	0.22729	0.25067	0.13711	0.1109	0.27096	0.05776	5.35563	0.02039	0.15072	0.03043	0.11787	0	8.74714	0	0	9.38325	9.45278	16.0566	0.70611	0.16431	0.12675	S0393	GP13	GT12	Jun11	-32.4978	-160.993	100	SUMMER
SRR5788259	0.15651	0.213	0.79681	0.211	0.18154	0.1745	0.40446	0.15816	0.16152	0.15357	0.32004	0.28799	0.13083	0.09544	0.31604	0.06983	6.94327	0.00998	0.18633	0.07021	0.20287	0.00715	4.59879	0.0154	0.00648	12.3931	12.2622	18.7315	0.84717	0.14071	0.18608	S0396	GP13	GT13	Jun11	-32.5103	-160.008	49	SUMMER
SRR5788260	0.10968	0.05955	0.40656	0.09551	0.06723	0.13449	0.12526	0.11714	0.07783	0.04907	0.22192	0.21725	0.06149	0.09148	0.20718	0.04741	4.39349	0.03386	0.10279	0	0.14584	0.00971	2.18907	0.00697	0	9.38214	9.28414	13.7983	0.81454	0.19106	0.08423	S0395	GP13	GT13	Jun11	-32.5103	-160.008	32	SUMMER
SRR5788261	0.15079	0.21151	0.52049	0.13968	0.1143	0.19292	0.23036	0.09803	0.11502	0.09385	0.26086	0.25624	0.13069	0.12393	0.21936	0.07449	3.66213	0.00971	0.13988	0.06631	0.14334	0.01857	16.7539	0	0	12.7644	12.6321	20.7436	1.05912	0.15661	0.17658	S0398	GP13	GT13	Jun11	-32.5103	-160.008	102	SUMMER
SRR5788262	0.11582	0.13174	0.47389	0.14236	0.13321	0.12322	0.22156	0.14201	0.10292	0.07484	0.18658	0.2005	0.10261	0.06797	0.14236	0.03496	3.68633	0.02225	0.09647	0.0488	0.06083	0	15.2015	0.01963	0.0165	10.9268	10.9497	17.5739	1.01932	0.14517	0.13985	S0397	GP13	GT13	Jun11	-32.5103	-160.008	72	SUMMER
SRR5788263	0.09894	0.30867	0.61107	0.59764	0.17865	0.4674	0.588	0.29384	0.27423	0.24784	0.23257	0.2568	0.15496	0.08801	0.25628	0.05306	8.89596	0.02234	0.10106	0.09649	0.25056	0.00801	4.18191	0.0115	0.00725	8.62769	8.56372	12.5372	0.64227	0.1238	0.1122	S0400	GP13	GT14	Jun11	-32.4637	-159.019	32	SUMMER
SRR5788264	0.13889	0.17235	0.51309	0.41995	0.13047	0.23265	0.38369	0.28644	0.21254	0.20996	0.26486	0.30356	0.10502	0.07989	0.2688	0.05205	7.05851	0.03313	0.17676	0.07872	0.2434	0	2.58577	0	0	8.26617	7.96106	11.7947	0.5491	0.2034	0.11768	S0399	GP13	GT14	Jun11	-32.4637	-159.019	15	SUMMER
SRR5788267	0.26309	0.54567	7.69719	0.37268	0.32355	0.41782	0.53354	3.53775	0.39565	1.26435	0.22306	0.32557	0.26597	0.20061	0.19066	0.12254	0.84354	0.03713	0.00867	0.05227	0.12438	0.03726	1.04756	0.03058	0.01446	0.72667	0.73764	0.47628	2.4601	0.18456	0.18826	S0290	GP13	4	May11	-30.0006	155.986	100	SPRING
SRR5788268	0.359	0.34574	4.28221	0.0988	0.24231	0.22024	0.41421	0.49214	0.14101	0.29962	0.42279	0.49527	0.37384	0.15491	0.31519	0.11382	66.2718	0.02647	0.12977	0.05419	0.13615	0	1.36238	0.0218	0.01718	1.10289	1.13294	1.3422	1.09181	0.192	0.21268	S0291	GP13	22	May11	-30.0013	174.001	14	SPRING
SRR5788269	0.24855	0.25935	2.49636	0.07869	0.16004	0.13457	0.28582	0.28958	0.09619	0.16931	0.29334	0.3103	0.23084	0.1162	0.25608	0.09209	54.7202	0.05023	0.07166	0.04642	0.09347	0.004	0.73248	0.02585	0.01087	1.11671	1.09946	1.29848	1.08921	0.1162	0.13346	S0292	GP13	22	May11	-30.0013	174.001	30	SPRING
SRR5788270	0.26829	0.23375	3.37172	0.09823	0.13996	0.13598	0.32494	0.39018	0.11782	0.20173	0.20789	0.23518	0.20482	0.08887	0.17559	0.07332	36.9758	0.03102	0.06584	0.06134	0.06409	0.00808	0.89034	0.02903	0.0183	0.80915	0.77371	0.84673	1.55286	0.16667	0.13217	S0293	GP13	22	May11	-30.0013	174.001	50	SPRING
SRR5788271	0.18256	0.43469	2.0058	1.97717	0.16398	0.23738	0.87378	0.33022	0.27243	0.2163	0.24291	0.25018	0.19179	0.13716	0.18905	0.11212	2.29162	0.06093	0.07682	0.03743	0.04373	0.04193	6.73932	0.04516	0.01899	3.55852	3.49084	5.76284	4.45856	0.10477	0.15854	S0320	GP13	38	May11	-32.5001	-170	100	SPRING
SRR5788273	0.26427	0.29295	3.04013	0.13282	0.20734	0.21066	0.58438	0.21576	0.17091	0.20175	0.92675	0.87099	0.41089	0.19982	0.40312	0.13925	11.6997	0.01044	0.06502	0.07128	0.12077	0.00998	10.146	0.00717	0.00904	2.74414	2.65534	4.53778	0.51048	0.159	0.14652	S0322	GP13	36	Jun11	-32.4998	-171.999	15	SUMMER
SRR5788274	0.28937	0.35553	3.77693	0.14835	0.31066	0.24236	0.73529	0.28418	0.21037	0.27292	1.09977	1.09924	0.57399	0.25679	0.43387	0.19435	15.3973	0.02817	0.09206	0.06848	0.21227	0.01413	11.7783	0.02174	0.01645	3.19109	3.16393	5.40088	0.7072	0.16459	0.18456	S0323	GP13	36	Jun11	-32.4998	-171.999	30	SUMMER
SRR5788275	0.11011	0.14639	0.65827	0.13857	0.05571	0.11756	0.22108	0.14	0.05682	0.06684	0.42433	0.45695	0.22733	0.06122	0.18676	0.13598	8.78174	0.00389	0.20863	0.06463	0.06971	0	9.28375	0.01999	0.02522	12.5323	12.5404	22.0886	1.02467	0.15135	0.249	S0316	GP13	38	May11	-32.5001	-170	15	SPRING
SRR5788276	0.05064	0.05236	0.23412	0.08299	0.07358	0.07884	0.04152	0.03605	0.07839	0.03775	0.21628	0.27192	0.15142	0.02346	0.19129	0.04169	6.59281	0.00834	0.23847	0.08536	0.0399	0	2.67555	0	0	11.7248	11.5672	20.1006	0.88404	0.08961	0.16351	S0317	GP13	38	May11	-32.5001	-170	30	SPRING
SRR5788277	0.13131	0.1347	0.81559	0.12913	0.12783	0.12921	0.22639	0.09973	0.09938	0.09242	0.46285	0.47902	0.20417	0.07593	0.25322	0.08995	9.51804	0.01038	0.19183	0.08411	0.0807	0.00496	8.44115	0.01068	0.01123	7.95868	7.9544	13.4598	0.62044	0.14639	0.15223	S0318	GP13	38	May11	-32.5001	-170	50	SPRING
SRR5788278	0.20009	0.23725	1.21001	0.25142	0.21076	0.1973	0.44996	0.17412	0.14914	0.15315	0.6507	0.67636	0.29249	0.15327	0.36473	0.11861	8.98684	0.02856	0.26922	0.07027	0.134	0	26.9543	0.00904	0.00855	18.5407	18.1061	32.0007	1.45748	0.23309	0.34667	S0319	GP13	38	May11	-32.5001	-170	75	SPRING
SRR5788279	0.20836	0.358	3.43937	0.09632	0.27363	0.18966	0.66081	0.33475	0.22055	0.24856	0.8071	0.824	0.4047	0.18417	0.28833	0.11612	12.817	0.03167	0.08011	0.03377	0.22732	0.00757	8.95437	0.02716	0.01371	2.61143	2.57795	4.11992	0.61254	0.16308	0.12623	S0324	GP13	36	Jun11	-32.4998	-171.999	49	SUMMER
SRR5788280	0.20855	0.30192	3.72855	0.12614	0.23808	0.19019	0.89333	0.34648	0.13836	0.23546	0.86398	0.89697	0.39593	0.19877	0.33229	0.13246	11.0393	0.03924	0.10881	0.03139	0.1115	0.00704	8.91345	0.01515	0.0191	2.40551	2.26675	3.73641	0.51754	0.1318	0.15955	S0325	GP13	36	Jun11	-32.4998	-171.999	75	SUMMER
SRR5788281	0.10951	0.24041	3.16261	0.32099	0.04589	0.11804	0.1184	3.07683	0.18692	0.70466	0.09089	0.08009	0.10915	0.02342	0.08183	0.12484	0	0	0.01943	0.04792	0	0	0.26821	0.02141	0.02161	0.28822	0.26945	0.24825	6.45752	0.10062	0.06368	S0167	GA02	21	Jun10	31.6667	-64.167	202	SUMMER
SRR5788282	0.15324	0.38031	3.6252	0.57582	0.08146	0.22346	0.19962	3.69904	0.27773	1.00318	0.0857	0.09081	0.17136	0.07481	0.12506	0.12555	0.00466	0	0.02586	0.05198	0	0	0.36909	0.02281	0.01917	0.23952	0.25937	0.24599	6.41211	0.05952	0.07418	S0166	GA02	21	Jun10	31.6667	-64.167	150	SUMMER
SRR5788283	0.10618	0.15571	2.15312	0.1002	0.09066	0.12496	0.11177	1.61676	0.13141	0.45525	0.04711	0.0641	0.35369	0.07054	0.07095	0.04042	0.02293	0.01635	0.01961	0.20016	0.06682	0.00326	0.12302	0.02618	0.02181	0.28109	0.27265	0.2348	5.85494	0.22206	0.13162	S0159	GA02	11	May10	47.8007	-39.399	75	SPRING
SRR5788286	0.11476	0.18403	1.7952	0.09404	0.05194	0.08741	0.14144	1.48837	0.09657	0.37436	0.08335	0.10631	0.3713	0.05497	0.04764	0.06454	0.02642	0.01047	0.00814	0.07589	0.05425	0	0.11406	0.02873	0.03397	0.33751	0.33119	0.30178	7.18031	0.13825	0.05006	S0160	GA02	11	May10	47.8007	-39.399	101	SPRING
SRR5788287	0.1726	0.26726	1.55362	0.08462	0.09324	0.15435	0.14721	0.93482	0.14768	0.42631	0.26066	0.22908	0.21173	0.05413	1.01267	0.05976	0.03863	0.0204	0.15823	0.05968	0.03138	0.00209	0.28047	0.021	0.02649	13.7338	13.7933	7.64862	5.79356	0.1625	0.16869	S0163	GA02	21	Jun10	31.6667	-64.167	10	SUMMER
SRR5788289	0.11692	0.28424	4.25201	0.21117	0.0728	0.1382	0.28841	7.00274	0.36445	1.84014	0.0708	0.1109	0.15934	0.05837	0.07211	0.01886	0.0119	0	0.0055	0.06334	0.01692	0	0.5197	0.02669	0.0306	0.39653	0.37515	0.32111	10.9299	0.06017	0.03157	S0165	GA02	21	Jun10	31.6667	-64.167	100	SUMMER
SRR5788290	0.13391	0.28727	4.99547	0.17669	0.1014	0.12934	0.19778	11.257	0.53875	2.6621	0.04286	0.07193	0.08144	0.04291	0.08574	0.02467	0.01132	0.00897	0.03926	0.06313	0.00537	0.01929	0.6305	0.04385	0.04657	0.816	0.80474	0.63765	20.7201	0.1476	0.05148	S0164	GA02	21	Jun10	31.6667	-64.167	75	SUMMER
SRR5788291	0.18568	0.13756	1.30424	0.04315	0.13891	0.14498	0.14022	0.13418	0.1144	0.12645	0.46725	0.49183	0.37566	0.16641	0.29014	0.04928	26.3758	0.01369	0.03516	0.04204	0.13429	0.02747	1.13817	0.03664	0.03199	1.10173	1.12687	1.48642	0.71923	0.09931	0.15453	S0420	GP13	29	May11	-32.4995	-179.125	15	SPRING
SRR5788292	0.19824	0.3774	5.23662	0.24701	0.21897	0.25368	0.52289	0.59551	0.15414	0.23566	0.30035	0.41595	0.2463	0.20232	0.09086	0.05097	1.0361	0.02146	0.04072	0.02747	0.08666	0	1.02253	0.01657	0.0209	0.33331	0.30917	0.44815	1.02175	0.06848	0.09752	S0419	GP13	26	May11	-31.5988	178	99	SPRING
SRR5788293	0.07862	0.13351	0.27313	0.15938	0.08117	0.1585	0.24428	0.15911	0.12812	0.11847	0.13396	0.17049	0.04537	0.04602	0.22332	0.01635	5.14945	0.00409	0.08591	0.08894	0.11249	0.00586	2.14255	0	0	7.31311	7.21072	9.27242	0.59521	0.15927	0.05475	S0414	GP13	GT22	Jun11	-32.4957	-151.001	76	SUMMER
SRR5788294	0.08496	0.17877	0.38161	0.17558	0.09661	0.1967	0.24402	0.18937	0.13725	0.12889	0.15446	0.1795	0.09573	0.06572	0.22328	0.07299	7.2359	0.00365	0.04687	0.07472	0.1528	0.0157	1.0705	0.01127	0.01895	6.39973	6.47277	8.37873	0.47742	0.12256	0.0768	S0413	GP13	GT22	Jun11	-32.4957	-151.001	50	SUMMER
SRR5788295	0.06079	0.10057	0.31981	0.15774	0.11039	0.14197	0.25632	0.07213	0.07319	0.10877	0.12299	0.19264	0.09088	0.09013	0.25151	0.06006	6.93525	0	0.14022	0.10247	0.08382	0.01435	2.10383	0	0	5.71139	5.70151	7.2354	0.48574	0.13446	0.06703	S0412	GP13	GT22	Jun11	-32.4957	-151.001	30	SUMMER
SRR5788296	0.11464	0.02371	0.22844	0.0548	0.09369	0.11602	0.14769	0.01361	0.06901	0.03419	0.14174	0.13119	0.09521	0.02125	0.11342	0.04719	5.10993	0	0.02203	0.02416	0.04516	0	0.57307	0	0	5.31266	5.28275	7.14135	0.30865	0.06339	0.03612	S0411	GP13	GT22	Jun11	-32.4957	-151.001	15	SUMMER
SRR5788297	0.1543	0.11967	1.27292	0.04741	0.12609	0.07207	0.05423	0.16478	0.09953	0.13805	0.15609	0.22409	0.15379	0.10723	0.1249	0.03812	37.971	0.01906	0.06673	0.07315	0.09118	0	0.71199	0.05883	0	1.23597	1.25474	1.2504	1.64834	0	0.10936	S0418	GP13	26	May11	-31.5988	178	74	SPRING
SRR5788298	0.33229	0.23403	3.22997	0.11039	0.22507	0.22652	0.29031	0.30692	0.09268	0.17677	0.29072	0.36051	0.25958	0.09987	0.32957	0.0976	43.6934	0.05324	0.05178	0.10218	0.03184	0	1.69082	0.02739	0.02304	1.4632	1.42172	1.53503	1.63804	0.30989	0.15277	S0417	GP13	26	May11	-31.5988	178	51	SPRING
SRR5788299	0.11581	0.12574	1.43997	0.01185	0.11041	0.14874	0.16275	0.18552	0.0747	0.11655	0.25381	0.3364	0.14427	0.06438	0.15623	0.02861	27.704	0	0	0.03661	0	0	0.66795	0	0	1.13201	1.11436	1.29393	1.1315	0.15369	0.09577	S0416	GP13	26	May11	-31.5988	178	30	SPRING
SRR5788300	0.15672	0.11576	1.45979	0.06116	0.13824	0.08366	0.13111	0.17003	0.08472	0.13019	0.31204	0.34293	0.24546	0.09958	0.20137	0.0553	38.946	0.02212	0.03873	0.07548	0.10584	0.00529	0.82993	0.00379	0	1.28884	1.26233	1.63111	1.17061	0.18818	0.10226	S0415	GP13	26	May11	-31.5988	178	15	SPRING
SRR5788301	0.19929	0.2436	2.70008	0.08044	0.21392	0.13894	0.34699	0.20331	0.17498	0.18096	0.55766	0.62528	0.34686	0.11907	0.25683	0.1058	17.4311	0.02351	0.03774	0.03008	0.15468	0.00842	1.88043	0.00605	0	0.95956	0.9708	1.33531	0.63554	0.11843	0.08433	S0286	GP13	32	May11	-32.4995	-176.03	76	SPRING
SRR5788312	0.37879	0.57099	6.1004	0.22533	0.21402	0.39579	0.51266	4.80256	0.44015	1.3681	0.16652	0.21933	0.22652	0.08424	0.29375	0.09702	1.49734	0.02772	0.05501	0.03547	0.09948	0.03974	0.42986	0.01427	0.02159	6.77183	6.61712	4.24459	9.64466	0.22342	0.30494	S0084	GA03	10	Nov11	31.7535	-64.175	89	AUTUMN
SRR5788313	0.30018	0.41353	1.80312	0.123	0.14692	0.32558	0.28247	0.82232	0.24679	0.4165	0.41518	0.44072	0.43611	0.07921	0.59033	0.03016	0.97378	0.01257	0.05868	0.09327	0.10824	0.04684	0.71608	0.0207	0.00979	20.6907	20.2494	12.1226	3.42568	0.20257	0.44718	S0083	GA03	10	Nov11	31.7535	-64.175	75	AUTUMN
SRR5788316	0.44076	0.37351	0.92205	0.09691	0.15229	0.2812	0.17628	0.3521	0.1997	0.27251	0.38667	0.3899	0.41073	0.1036	0.35583	0.05665	0.35298	0.0177	0.02893	0.07701	0.04659	0.0406	2.92024	0.02915	0.03677	6.19262	5.79724	3.38635	1.62468	0.19023	0.75859	S0131	GA03	6	Nov11	37.6073	-68.3895	64	AUTUMN
SRR5788317	0.29415	0.37358	0.76463	0.09925	0.10559	0.30388	0.22373	0.16262	0.12143	0.14551	0.27072	0.28148	0.29662	0.0962	0.2988	0.04444	0.24594	0.01025	0.02794	0.11375	0.06134	0.0049	2.19089	0.01056	0.01331	6.44249	6.14993	3.54552	1.92241	0.20208	0.49383	S0132	GA03	6	Nov11	37.6073	-68.3895	89	AUTUMN
SRR5788318	1.14937	0.7337	1.25523	0.18294	0.20052	0.44809	0.32224	0.57134	0.24284	0.33197	0.4191	0.4812	0.3999	0.15766	0.36142	0.07153	0.33477	0.01788	0.04175	0.1373	0.07131	0.03418	3.23238	0.01841	0.01935	13.3788	13.0023	7.40257	3.30142	0.32029	1.9244	S0133	GA03	6	Nov11	37.6073	-68.3895	111	AUTUMN
SRR5788320	0.12475	0.34571	3.50019	1.21991	0.12687	0.20977	0.19286	6.89241	0.39481	1.64807	0.23556	0.17131	0.47247	0.08323	0.13016	0.22595	0.08814	0	0.03357	0.05783	0.01474	0.01178	0.7752	0.04651	0.048	0.94849	0.95135	0.69849	13.1753	0.07174	0.11003	S0127	GA03	4	Nov11	38.3243	-68.8755	184	AUTUMN
SRR5788321	0.09477	0.18708	2.22909	2.48507	0.07041	0.08048	0.19374	5.71683	0.32008	1.24479	0.16849	0.14106	0.33058	0.07185	0.09763	0.20853	0.04297	0	0	0.05446	0.01527	0	0.47706	0.02628	0.0221	0.27137	0.2709	0.19464	2.99007	0.05717	0.03664	S0128	GA03	4	Nov11	38.3243	-68.8755	236	AUTUMN
SRR5788323	0.31084	0.34242	0.66746	0.11436	0.09678	0.26075	0.16049	0.29358	0.17349	0.22702	0.26096	0.28145	0.2782	0.0388	0.18486	0.0564	0.36384	0.00627	0.0439	0.0842	0.04498	0.01348	2.73992	0.01935	0.02441	5.7982	5.5715	3.15314	1.72896	0.17259	0.6085	S0130	GA03	6	Nov11	37.6073	-68.3895	39	AUTUMN
SRR5788324	0.16213	0.18682	0.5465	0.18981	0.10096	0.18753	0.27129	0.09345	0.13944	0.12088	0.36448	0.41187	0.13467	0.1159	0.25416	0.1106	4.94331	0.01907	0.33837	0.05856	0.16881	0	8.61474	0.01963	0.0099	10.7762	10.7241	17.7776	0.79666	0.17419	0.18971	S0391	GP13	GT12	Jun11	-32.4978	-160.993	50	SUMMER
SRR5788325	0.17067	0.10891	0.69031	0.11988	0.12221	0.20499	0.23302	0.07638	0.09562	0.06107	0.40777	0.48935	0.16524	0.13014	0.41052	0.13007	10.415	0	0.30931	0.03082	0.11526	0	13.5998	0	0.00626	10.7465	10.6751	16.655	0.88432	0.05825	0.14286	S0369	GP13	GT6	Jun11	-32.4972	-167.002	52	SUMMER
SRR5788326	0.12393	0.11277	0.33982	0.1151	0.06302	0.08876	0.15677	0.08824	0.10232	0.05913	0.12815	0.1571	0.13176	0.04594	0.16943	0.05714	8.21551	0.00408	0.16199	0.03133	0.07323	0	4.60171	0.0084	0.0106	8.59714	8.48372	13.2007	0.52958	0.0932	0.11712	S0370	GP13	GT6	Jun11	-32.4972	-167.002	78	SUMMER
SRR5788327	0.06338	0.19663	0.12126	8.12524	0.07894	0.14804	0.1909	0.09671	0.62612	0.11747	0.03664	0.02391	0.06769	0.11076	0.07819	0.03131	0	0	0.00522	0.01145	0	0	0.03343	0.00921	0.00581	0.15736	0.13255	0.17345	0.58041	0.0661	0.03423	S0360	GP13	GT19	Jun11	-32.5013	-153.998	201	SUMMER
SRR5788330	0.11163	0.10239	0.32962	0.17898	0.11635	0.17229	0.15007	0.18661	0.17532	0.07382	0.0982	0.13843	0.04837	0.09715	0.17811	0.06233	3.17105	0.00959	0.11755	0.0859	0.1434	0	3.98209	0.0148	0.00623	8.84604	8.75179	12.3865	0.69809	0.12239	0.12385	S0363	GP13	GT20	Jun11	-32.494	-153.006	15	SUMMER
SRR5788331	0.18303	0.19078	1.44611	0.12299	0.24731	0.21202	0.3087	0.11468	0.15111	0.12445	0.63198	0.63031	0.21526	0.15875	0.30027	0.11573	14.0442	0.01808	0.12243	0.03702	0.15142	0.01555	4.65202	0.0335	0.01408	9.16882	9.17678	15.2214	0.9233	0.12145	0.23178	S0365	GP13	GT5	Jun11	-32.495	-168.002	75	SUMMER
SRR5788333	0.08599	0.08003	0.30844	0.09102	0.05466	0.09706	0.17625	0.09184	0.07395	0.03846	0.28512	0.26494	0.09642	0.07968	0.19722	0.03186	6.82608	0.02124	0.16115	0.0317	0.13127	0.00508	4.7847	0.00364	0	8.34757	8.31371	13.2159	0.6535	0.06181	0.10835	S0367	GP13	GT6	Jun11	-32.4972	-167.002	14	SUMMER
SRR5788334	0.21016	0.14074	0.49778	0.11755	0.10905	0.11842	0.25318	0.14251	0.11705	0.09252	0.40495	0.41582	0.20282	0.13725	0.35285	0.12524	7.6907	0.00659	0.53862	0.04218	0.16953	0.00945	9.67019	0.01357	0.01283	8.62365	8.47128	13.4846	0.68842	0.13282	0.07251	S0368	GP13	GT6	Jun11	-32.4972	-167.002	31	SUMMER
SRR5788335	0.26723	0.73194	2.06049	0.06943	0.23793	0.31966	0.35727	0.23203	0.24889	0.32072	0.2989	0.3236	0.24361	0.17394	0.37988	0.11591	5.35553	0.04186	0.05262	0.07416	0.15021	0.07385	2.42716	0.00663	0.00418	2.04244	2.07777	1.2517	1.16504	0.30708	0.34186	S0238	GA03	10	Oct10	17.3516	-20.8167	51	AUTUMN
SRR5788336	0.01371	0.02722	0.03409	6.52473	0.02987	0.03842	0.0578	0.01562	0.07074	0.02698	0.01849	0.03765	0.01367	0.01829	0.0148	0.01625	0.00342	0	0	0.0104	0	0	0.01012	0.02231	0.02813	0.0268	0.02973	0.01885	0.00857	0.01092	0.00518	S0237	GA03	7	Oct10	24	-22.0001	2	AUTUMN
SRR5788343	0.09851	0.20707	0.66347	0.03789	0.10078	0.21411	0.18085	0.10593	0.13072	0.12591	0.2088	0.21663	0.13225	0.20344	0.34068	0.07151	0.79465	0.04569	0.05565	0.0305	0.06653	0.00854	7.1306	0.02045	0.03868	5.97911	5.74422	3.97755	1.35994	0.20279	0.1653	S0244	GA03	12	Nov10	17.3998	-24.4998	31	AUTUMN
SRR5788348	0.03217	0.0621	0.09231	9.38501	0.074	0.09684	0.09043	0.1527	0.38365	0.09914	0.00964	0.01888	0.04631	0.06757	0.0463	0.02119	0.01783	0	0.00412	0.02711	0.01267	0	0.01649	0.03998	0.05959	0.04659	0.03488	0.03511	0.0298	0.01423	0.01351	S0207	GA02	18	Mar11	-0.1915	-32.8745	150	SPRING
SRR5788351	0.05128	0.10958	0.15259	12.2279	0.16763	0.15169	0.2082	0.22311	0.9849	0.1937	0.01921	0.02708	0.06247	0.0887	0.02767	0.03096	0.0071	0	0	0.04682	0.02693	0	0.01578	0.03187	0.01461	0.04022	0.04325	0.06436	0.02969	0.06805	0.01615	S0204	GA02	17	Mar11	-2.6505	-28.9172	149	SPRING
SRR5788355	0.19736	0.21296	1.68676	0.09493	0.13559	0.17235	0.26533	0.2505	0.08413	0.16122	0.24306	0.27647	0.26086	0.09065	0.23618	0.08902	36.5491	0.02119	0.06433	0.05424	0.13184	0	0.36429	0.01745	0.01651	0.82021	0.81414	0.90616	1.34603	0.16514	0.1257	S0312	GP13	24	May11	-30.0002	175.98	30	SPRING
SRR5788356	0.20993	0.25345	1.7204	0.08834	0.18547	0.15371	0.26316	0.18582	0.11126	0.11675	0.22958	0.32365	0.19792	0.08202	0.2572	0.06727	34.9757	0.02242	0.1047	0.01435	0.10058	0.00804	0.46603	0.00577	0	0.81348	0.86129	0.94749	1.25958	0.17319	0.13941	S0313	GP13	24	May11	-30.0002	175.98	50	SPRING
SRR5788357	0.2217	0.4323	6.62097	0.39795	0.14571	0.14136	0.57868	1.30287	0.19974	0.40299	0.20884	0.27137	0.27708	0.14087	0.12914	0.09735	8.61741	0.02434	0.01623	0.05784	0.08318	0.00997	1.1919	0.07873	0.08124	0.40898	0.38538	0.4321	1.65413	0.13076	0.09312	S0310	GP13	22	May11	-30.0013	174.001	100	SPRING
SRR5788358	0.15164	0.16522	1.43284	0.07274	0.14912	0.1313	0.27032	0.14747	0.09925	0.09265	0.1746	0.25005	0.16958	0.1275	0.25549	0.05481	28.2927	0.03289	0.03839	0.05611	0.09617	0.00524	0.41645	0.02633	0.01423	0.59457	0.58553	0.59585	0.97916	0.09327	0.09787	S0311	GP13	24	May11	-30.0002	175.98	15	SPRING
SRR5788363	0.24469	0.17079	1.56035	0.14203	0.12776	0.14762	0.25793	0.23229	0.10522	0.14594	0.12376	0.18309	0.27944	0.12471	0.25859	0.09569	31.755	0.02518	0.06467	0.06445	0.09037	0.02166	0.57397	0.03629	0.04576	0.73642	0.75726	0.84127	1.25921	0.10148	0.11562	S0314	GP13	24	May11	-30.0002	175.98	74	SPRING
SRR5788365	0.04129	0.11016	2.26702	0.02707	0.02925	0.04822	0.07835	2.09022	0.13423	0.48762	0.03063	0.0458	0.08642	0.0551	0.05571	0.0306	0.00515	0.0102	0.00238	0.03132	0.00244	0.00877	0.56398	0	0	0.48212	0.46561	0.4421	13.6076	0.12878	0.03122	S0029	GA02	17	May10	34.3277	-55.4316	77	SPRING
SRR5788366	0.03251	0.121	1.54166	0.0555	0.03542	0.04808	0.07234	1.75507	0.06989	0.41684	0.04019	0.06009	0.0324	0.03012	0.03801	0.02409	0	0.00803	0.00312	0.0137	0.0064	0.02302	0.33999	0.00551	0.00695	0.37366	0.37889	0.30866	9.97455	0.15458	0.0256	S0030	GA02	17	May10	34.3277	-55.4316	103	SPRING
SRR5788367	0.04387	0.07258	1.279	0.02929	0.0177	0.04402	0.0548	1.83234	0.07042	0.47386	0.02849	0.02918	0.05506	0.03252	0.02455	0.00963	0.0081	0.00321	0	0.01027	0.00384	0.0023	0.60727	0.00826	0.01042	0.27	0.26601	0.24738	6.74464	0.14016	0.00921	S0027	GA02	17	May10	34.3277	-55.4316	10	SPRING
SRR5788368	0.01661	0.05841	0.6965	0.00908	0.01207	0.00776	0.01167	0.88312	0.04	0.2155	0.00374	0.02047	0.02208	0.00308	0.00896	0	0	0.01094	0	0	0	0	0.33472	0	0	0.30373	0.28819	0.25565	7.64977	0.10656	0.01308	S0028	GA02	17	May10	34.3277	-55.4316	50	SPRING
SRR5788371	0.01658	0.01646	0.57103	0.01631	0.01807	0.01549	0.04196	0.38255	0.02738	0.13946	0.01342	0.02102	0.02975	0.01475	0.01074	0.00328	0.00827	0.01311	0	0.00839	0.00392	0	0.21732	0.00675	0.00851	0.23416	0.25533	0.23783	6.88925	0.16726	0.03135	S0023	GA02	15	May10	37.5673	-50.6855	75	SPRING
SRR5788372	0.02596	0.02818	0.8441	0.02127	0.02475	0.01819	0.0228	0.59135	0.04688	0.18286	0.05689	0.08225	0.07114	0.03608	0	0.02885	0.02023	0.01603	0	0.02871	0.00383	0	0.12276	0.0264	0.03329	0.39116	0.38345	0.3442	10.3134	0.12056	0.02146	S0024	GA02	15	May10	37.5673	-50.6855	103	SPRING
SRR5788373	0.04399	0.06034	1.23805	0.04364	0.02523	0.03461	0.0781	0.70558	0.03584	0.19265	0.02811	0.05625	0.04615	0.03862	0.01499	0.04575	0.00289	0.02516	0.01335	0.05854	0.00273	0	0.29275	0.0259	0.03267	0.29173	0.27617	0.21153	7.23251	0.1475	0.02188	S0031	GA02	17	May10	34.3277	-55.4316	152	SPRING
SRR5788374	0.03156	0.05723	1.07507	0.03779	0.02645	0.02494	0.07165	0.60147	0.02505	0.15202	0.02292	0.03077	0.02419	0.02429	0.04978	0.02398	0.00303	0.01679	0.0084	0.08593	0.00574	0	0.21059	0.01975	0.02491	0.23203	0.22373	0.186	6.01397	0.09343	0.02983	S0032	GA02	17	May10	34.3277	-55.4316	199	SPRING
SRR5788375	0.20334	0.22044	0.11465	0.03683	0.0793	0.08998	0.1444	0.23774	0.08173	0.19341	0.33488	0.4002	0.18987	0.04046	1.42306	0.03806	0.06672	0.04652	0.45668	0	0.01012	0.00909	0.08494	0.01741	0.02196	15.9252	15.9673	9.16504	0.6291	0.11363	0.1861	S0168	GA02	23	Jun10	28.0905	-67.5015	8	SUMMER
SRR5788376	0.29984	0.41732	0.82166	0.57775	0.10596	0.3823	0.39865	0.45005	0.19654	0.28276	0.15303	0.19689	0.12923	0.05407	0.42421	0.03202	0.04547	0.00801	0.23365	0.05123	0.03352	0.00574	0.50483	0.00824	0.0104	51.3124	49.475	27.1177	3.61078	0.10755	0.78117	S0169	GA02	23	Jun10	28.0905	-67.5015	76	SUMMER
SRR5788377	0.44356	0.60543	1.15827	0.45435	0.21266	0.57596	0.52991	0.39792	0.17395	0.39683	0.28717	0.33736	0.22989	0.07892	0.7612	0.04382	0.04977	0.00877	0.42459	0.02804	0.05242	0.01256	0.84737	0.02255	0.02275	84.3987	82.7328	46.2165	7.66034	0.27667	1.027	S0170	GA02	23	Jun10	28.0905	-67.5015	87	SUMMER
SRR5788382	0.0875	0.18346	0.82832	0.03956	0.09206	0.10711	0.18659	0.59723	0.12767	0.21866	0.33778	0.38248	0.13232	0.07046	0.30287	0.0626	3.97282	0.01491	0.03828	0.07248	0.10342	0.02137	2.16647	0.02455	0.01161	7.88525	7.6884	7.17576	2.92782	0.13615	0.21386	S0179	GA02	9	Mar11	-32.092	-37.4563	10	SPRING
SRR5788384	0.12449	0.25965	1.17302	0.08248	0.09524	0.12124	0.45417	1.00327	0.21595	0.31043	0.59303	0.63233	0.17423	0.12075	0.29159	0.10467	8.99273	0.0157	0.0672	0.0067	0.12521	0	3.03112	0.02963	0.02038	12.0371	11.8468	11.1255	2.47349	0.17927	0.24531	S0181	GA02	10	Mar11	-29.0538	-35.8078	11	SPRING
SRR5788385	0.18105	0.19151	1.1441	0.2797	0.19728	0.20794	0.29618	0.22822	0.14396	0.1726	0.61649	0.61137	0.24257	0.12541	0.27869	0.12902	8.06738	0.0088	0.26015	0.02251	0.10173	0.01261	9.83351	0.01509	0.00381	14.6809	14.3595	25.5982	1.44461	0.1615	0.23842	S0430	GP13	GT2	Jun11	-32.4967	-170.995	103	SUMMER
SRR5788386	0.17703	0.18236	1.10224	0.16149	0.22202	0.20282	0.338	0.1522	0.12065	0.13149	0.74785	0.76565	0.29296	0.2117	0.32445	0.132	7.49216	0.0066	0.31588	0.05912	0.11053	0	9.94131	0.01698	0.01713	15.5131	15.1168	27.6331	1.05134	0.17288	0.21465	S0429	GP13	GT2	Jun11	-32.4967	-170.995	75	SUMMER
SRR5788387	0.10955	0.21996	3.41024	0.05223	0.07813	0.13025	0.27154	4.59186	0.28778	1.19569	0.09403	0.09258	0.08139	0.06866	0.10319	0.04329	0.01738	0.02558	0.02067	0.01511	0.01648	0.00564	0.59557	0.01013	0.01277	0.75286	0.74508	0.57718	11.2681	0.20618	0.04706	S0294	GA02	18	May10	33.4334	-58.0503	9	SPRING
SRR5788389	0.0978	0.21515	1.6457	0.04736	0.10658	0.10798	0.17496	0.12661	0.05506	0.09943	0.23385	0.25829	0.15508	0.09887	0.19194	0.03953	28.4586	0.01317	0.03076	0.03934	0.05254	0	0.66878	0.00452	0	1.00923	1.03641	1.3014	0.6626	0.0944	0.07563	S0423	GP13	29	May11	-32.4995	-179.125	74	SPRING
SRR5788390	0.22134	0.15767	1.03114	0.04702	0.14739	0.10722	0.20739	0.1576	0.10999	0.06967	0.41464	0.42	0.32682	0.11395	0.27871	0.09314	27.654	0.03645	0.052	0.01555	0.10173	0	1.09324	0.02501	0.01052	1.0596	1.10666	1.43341	0.67926	0.09247	0.13558	S0422	GP13	29	May11	-32.4995	-179.125	51	SPRING
SRR5788391	0.25886	0.22738	2.69036	0.12871	0.18066	0.14673	0.24528	0.20295	0.14108	0.12751	0.357	0.42708	0.25221	0.1229	0.2951	0.0431	31.2288	0.04023	0.02683	0.0809	0.13062	0	1.77167	0.03845	0.04849	1.27003	1.25837	1.59717	0.73666	0.16213	0.17867	S0421	GP13	29	May11	-32.4995	-179.125	29	SPRING
SRR5788392	0.31778	0.23331	1.16266	0.19965	0.17025	0.19296	0.33498	0.16969	0.08199	0.09714	0.80365	0.86998	0.322	0.16784	0.32869	0.16221	9.76687	0.01046	0.40619	0.10044	0.14084	0.015	13.0874	0.01077	0.01358	20.2495	19.8125	35.2168	1.38278	0.2179	0.27279	S0428	GP13	GT2	Jun11	-32.4967	-170.995	52	SUMMER
SRR5788393	0.25333	0.25077	1.46207	0.16328	0.23883	0.28717	0.42407	0.16618	0.22326	0.17826	0.65266	0.69457	0.261	0.13293	0.32872	0.17998	8.24798	0	0.3611	0.07557	0.10092	0.02822	13.9622	0.00579	0.0073	10.7838	10.4997	18.278	0.82474	0.13222	0.27169	S0427	GP13	GT2	Jun11	-32.4967	-170.995	32	SUMMER
SRR5788394	0.24804	0.316	1.5691	0.15177	0.24866	0.2966	0.53456	0.1978	0.16042	0.216	0.93231	0.95377	0.25052	0.18756	0.42835	0.18298	10.9525	0.01961	0.27844	0.05854	0.10162	0.02811	17.0531	0.02018	0.02121	14.5416	14.6132	26.0327	1.25127	0.18435	0.26567	S0426	GP13	GT2	Jun11	-32.4967	-170.995	16	SUMMER
SRR5788396	0.19317	0.18697	2.06948	0.03799	0.10946	0.11549	0.25521	0.15404	0.07974	0.10024	0.4742	0.46118	0.34271	0.07733	0.21267	0.05344	26.4125	0.01527	0.0401	0.01953	0.12785	0.00547	1.2943	0.01964	0.01982	1.18338	1.18134	1.46873	0.84158	0.08204	0.08032	S0283	GP13	32	May11	-32.4995	-176.03	14	SPRING
SRR5788397	0.16198	0.22419	2.21086	0.08424	0.08825	0.15714	0.3415	1.50815	0.15753	0.43197	0.13865	0.17111	0.1304	0.09699	0.18155	0.04924	7.31739	0.01539	0.02874	0.04726	0.08467	0.03088	0.77045	0.01584	0.01598	0.58196	0.59446	0.45287	1.51943	0.17363	0.1413	S0282	GP13	19	May11	-29.9997	171	100	SPRING
SRR5788402	0.27769	0.38579	2.82949	0.18057	0.15459	0.2989	0.35636	2.62193	0.2056	0.77234	0.23613	0.32523	0.30385	0.17789	0.27366	0.08648	5.82976	0.03579	0.02089	0.03053	0.09632	0.00428	1.04743	0.01228	0.01161	0.56719	0.58585	0.47145	2.38152	0.17626	0.13122	S0277	GP13	15	May11	-30	166.987	101	SPRING
SRR5788403	0.20575	0.45388	5.04583	1.13339	0.21174	0.30433	0.28918	6.44564	0.38929	1.76406	0.23126	0.22338	0.3076	0.08262	0.08636	0.10163	0.54871	0.00565	0.01318	0.03613	0.0743	0.0081	0.47999	0.03487	0.01466	0.31039	0.30366	0.25825	2.47204	0.16687	0.11343	S0276	GP13	15	May11	-30	166.987	74	SPRING
SRR5788405	0.12158	0.14172	2.05092	0.07245	0.14452	0.09981	0.26926	0.14689	0.07984	0.13843	0.35777	0.39695	0.3011	0.11061	0.18688	0.08735	19.3386	0.00728	0.04249	0.04192	0.12191	0	1.10161	0.01499	0.00473	1.07242	1.1145	1.45843	0.72571	0.12223	0.10097	S0285	GP13	32	May11	-32.4995	-176.03	48	SPRING
SRR5788406	0.20454	0.20848	1.86912	0.03891	0.13134	0.06142	0.25668	0.16644	0.0867	0.10457	0.33007	0.36654	0.28031	0.0528	0.27989	0.12269	20.9032	0.01804	0.05055	0.01385	0.12087	0.00518	2.34948	0.03343	0.01874	1.24571	1.25147	1.63967	0.79181	0.10664	0.13462	S0284	GP13	32	May11	-32.4995	-176.03	29	SPRING
SRR5788407	0.03833	0.09511	0.06965	6.19642	0.1044	0.13605	0.15621	0.12552	0.32829	0.12001	0.02068	0.01619	0.0573	0.02557	0.02068	0.05301	0.02389	0	0	0.01938	0.09512	0	0.02122	0.02728	0.02949	0.02498	0.03325	0.04141	0.004	0.03561	0.01087	S0102	GA03	24	Dec11	17.4	-24.5	183	WINTER
SRR5788408	0.09145	0.16561	0.19859	12.1098	0.11581	0.19625	0.30222	0.19357	0.46424	0.17469	0.02	0.02611	0.09114	0.07146	0.01867	0.07814	0.01541	0.00244	0	0.025	0.05258	0	0.01825	0.03016	0.03487	0.03759	0.03216	0.03884	0.0541	0.0492	0.00934	S0101	GA03	24	Dec11	17.4	-24.5	135	WINTER
SRR5788412	0.06093	0.13086	0.14347	17.0232	0.07406	0.16201	0.25363	0.19689	0.29507	0.17612	0.13908	0.0718	0.28731	0.10424	0.09106	0.31721	0.01753	0.00232	0.0027	0.02963	0.00554	0	0.03028	0.0286	0.03306	0.06873	0.05845	0.02993	0.07084	0.04043	0	S0097	GA03	16	Nov11	26.1369	-44.8262	284	AUTUMN
SRR5788413	0.06581	0.12832	0.15287	20.5055	0.0922	0.19029	0.36998	0.20973	0.36545	0.18784	0.05495	0.05959	0.14055	0.15332	0.02368	0.10217	0.01563	0	0	0.03169	0.0037	0	0.00868	0.00956	0	0.0851	0.08834	0.0708	0.13718	0.03327	0.02073	S0096	GA03	16	Nov11	26.1369	-44.8262	234	AUTUMN
SRR5788414	0.05671	0.13157	0.31841	7.82405	0.1451	0.1935	0.24953	0.67769	0.24939	0.19414	0.01663	0.01302	0.1278	0.08226	0.0346	0.07309	0.00308	0	0.00569	0.04053	0.00874	0	0.02276	0.01755	0.01898	0.04821	0.04278	0.02907	0.25186	0.04254	0.02097	S0095	GA03	16	Nov11	26.1369	-44.8262	185	AUTUMN
SRR5788415	0.06381	0.05278	0.10172	0.05926	0.03245	0.06756	0.10762	0.07875	0.06146	0.04567	0.02869	0.07639	0.0636	0.03311	0.06887	0.01681	3.67035	0.02522	0.09812	0.08067	0.0905	0	1.14636	0.03028	0	6.24226	6.21762	7.42135	0.46553	0.07904	0.0603	S0333	GP13	GT8	Jun11	-32.4957	-164.992	100	SUMMER
SRR5788416	0.03581	0.07109	0.20891	0.06161	0.03121	0.11372	0.15097	0.04589	0.09238	0.06407	0.09659	0.1286	0.10349	0.03583	0.17777	0.03184	4.41074	0.01061	0.0702	0.03168	0.09733	0	3.03344	0.00728	0	6.0552	6.00201	8.43768	0.36945	0.08553	0.05414	S0332	GP13	GT8	Jun11	-32.4957	-164.992	75	SUMMER
SRR5788417	0.08385	0.13417	0.24061	0.13381	0.06973	0.10719	0.20779	0.08798	0.10703	0.09871	0.13095	0.17016	0.10776	0.06134	0.14766	0.07194	5.7089	0.01308	0.05599	0.03627	0.15125	0.00313	4.04234	0.01346	0.00566	8.28071	8.1611	11.0893	0.61635	0.13764	0.08341	S0331	GP13	GT8	Jun11	-32.4957	-164.992	50	SUMMER
SRR5788418	0.42521	0.51697	6.4172	0.52443	0.43058	0.37314	2.07661	0.47705	0.36791	0.4419	0.63724	0.61251	0.57363	0.33909	0.22251	0.18246	1.98145	0.03819	0.0743	0.0543	0.13198	0.01825	4.50296	0.03494	0.01652	0.65779	0.57282	0.79319	0.34917	0.23371	0.14207	S0326	GP13	36	Jun11	-32.4998	-171.999	100	SUMMER
SRR5788419	0.10417	0.18638	0.3615	0.21639	0.0924	0.25574	0.28942	0.15524	0.14501	0.15822	0.20586	0.22008	0.08934	0.05388	0.21964	0.05265	6.01105	0.00718	0.08102	0.05513	0.13743	0.01716	1.94963	0.00739	0	9.36769	9.44079	12.689	0.73224	0.14468	0.11905	S0337	GP13	GT9	Jun11	-32.5043	-163.99	17	SUMMER
SRR5788423	0.18644	0.18436	0.38176	0.21008	0.14602	0.23677	0.32756	0.17423	0.24052	0.19026	0.19254	0.27389	0.12775	0.0907	0.2767	0.06332	7.68603	0.03166	0.10752	0.11049	0.22379	0.01238	1.36581	0.01778	0.00747	12.078	11.9212	16.8411	0.97769	0.20491	0.15418	S0339	GP13	GT9	Jun11	-32.5043	-163.99	51	SUMMER
SRR5788424	0.10809	0.10909	0.28537	0.17125	0.1225	0.15079	0.17218	0.13545	0.12494	0.08768	0.19828	0.22685	0.07182	0.08814	0.28311	0.06123	5.93908	0.01424	0.14295	0.12208	0.18225	0.01021	2.47399	0.00586	0.00185	10.6245	10.7093	14.8767	0.85321	0.16258	0.09671	S0338	GP13	GT9	Jun11	-32.5043	-163.99	31	SUMMER
SRR5788425	0.08524	0.09821	0.05824	6.42846	0.07629	0.06825	0.17114	0.09536	0.355	0.06264	0.06569	0.06432	0.10619	0.03724	0.03614	0.11128	0.03037	0	0	0.05003	0.05037	0	0.0309	0.04334	0.04295	0.01323	0.0099	0.04186	0.0349	0.0404	0.00863	S0104	GA03	24	Dec11	17.4	-24.5	285	WINTER
SRR5788426	0.06475	0.08765	0.10698	7.83386	0.11225	0.14023	0.20684	0.17603	0.66522	0.15536	0.04764	0.04353	0.088	0.05237	0.02224	0.08724	0.02202	0	0.00339	0.01861	0.09044	0.00834	0.01358	0.03891	0.04152	0.02558	0.02553	0.02891	0.01841	0.07422	0.01669	S0103	GA03	24	Dec11	17.4	-24.5	234	WINTER
SRR5788427	0.02021	0.04179	0.60247	0.0138	0.00367	0.00944	0.02841	0.26379	0.01738	0.11149	0.02272	0.0427	0.03357	0.01498	0.00364	0.01331	0.0084	0.0233	0.00777	0.02129	0.00398	0.00954	0.31396	0.00685	0.00864	0.32926	0.32138	0.2316	6.74013	0.11175	0.02865	S0022	GA02	15	May10	37.5673	-50.6855	52	SPRING
SRR5788428	0.02627	0.02853	0.61258	0.01346	0	0.0092	0.02308	0.33672	0.02373	0.12341	0.01772	0.02429	0.0491	0.02191	0.01418	0.01622	0	0.00649	0	0.00831	0	0	0.27279	0.00668	0.00843	0.33532	0.3383	0.27745	7.04447	0.13076	0.02793	S0021	GA02	15	May10	37.5673	-50.6855	10	SPRING
SRR5788429	0.09629	0.16132	2.37185	0.08681	0.03148	0.08096	0.13535	2.53682	0.15901	0.64184	0.03897	0.04578	0.03359	0.02677	0.04158	0.01903	0.01201	0	0	0.02434	0	0.00682	0.27995	0.02448	0.01852	0.39223	0.40199	0.35946	10.1319	0.04473	0.0182	S0020	GA02	16	May10	36.2067	-53.2681	199	SPRING
SRR5788430	0.0229	0.14612	1.38296	0.11258	0.01782	0.04278	0.04138	1.25765	0.10465	0.32484	0.03529	0.05529	0.05216	0.02546	0.02471	0.01939	0	0.01293	0.00377	0.03722	0.00773	0.00463	0.24754	0.01663	0.01678	0.38727	0.37241	0.25385	10.4324	0.06946	0.00927	S0019	GA02	16	May10	36.2067	-53.2681	151	SPRING
SRR5788431	0.00395	0.06377	0.93023	0.03563	0.02154	0.01477	0.03334	0.6699	0.03672	0.18392	0.02666	0.02923	0.02758	0.01758	0.00854	0.02734	0.00493	0.01171	0	0.01999	0	0	0.16053	0.00804	0.01014	0.27911	0.27434	0.2563	7.44955	0.09969	0.01868	S0018	GA02	16	May10	36.2067	-53.2681	102	SPRING
SRR5788432	0.01599	0.00496	0.43209	0.05241	0	0.00373	0	0.31878	0.02888	0.12875	0.00539	0.01267	0.00399	0.01334	0	0	0	0.0079	0.01383	0.01011	0	0	0.08485	0.02439	0.02563	0.33868	0.32942	0.29059	7.6246	0.0955	0.02645	S0017	GA02	16	May10	36.2067	-53.2681	74	SPRING
SRR5788433	0.01711	0.02427	0.60564	0.01402	0.01332	0.01142	0.01718	0.50477	0.03028	0.15529	0.0066	0.02324	0.0268	0.02718	0.00791	0.01691	0.0061	0.02657	0	0.00618	0.00289	0	0.11055	0.01492	0.01881	0.32661	0.31544	0.30258	8.16368	0.10058	0.02079	S0016	GA02	16	May10	36.2067	-53.2681	50	SPRING
SRR5788434	0.04117	0.04207	0.67638	0.00794	0.01319	0.00905	0.02723	0.71727	0.01999	0.22099	0.03593	0.0307	0.00965	0.04309	0.02614	0.01436	0.00302	0.01675	0.00279	0.01224	0.00286	0	0.12515	0	0	0.33142	0.32822	0.29022	8.76324	0.18319	0.03204	S0015	GA02	16	May10	36.2067	-53.2681	8	SPRING
SRR5788447	0.2722	0.44949	0.2083	0.07206	0.05248	0.15257	0.11477	0.31009	0.06267	0.26976	0.52247	0.52421	0.21704	0.07683	2.40457	0.08482	0.06005	0.02689	0.74136	0.02647	0.02722	0	0.0599	0.01704	0.01611	17.926	17.9654	9.92633	0.65252	0.26399	0.34036	S0147	GA02	25	Jun10	24.7143	-67.0726	11	SUMMER
SRR5788448	0.03802	0.01573	0.01616	11.9331	0.02302	0.04341	0.05344	0.04813	0.0872	0.02268	0.01709	0.01785	0.03369	0.01879	0	0.05843	0.01053	0	0	0.01602	0.04494	0	0.0039	0.00429	0	0	0	0.02075	0.0088	0.03364	0	S0145	GA03	22	Dec11	19.4334	-29.3832	389	WINTER
SRR5788450	0.15875	0.31357	0.64458	0.09026	0.17651	0.47516	0.22767	0.16147	0.19392	0.13913	0.53311	0.54415	0.2454	0.17292	0.55947	0.11203	0.46858	0.03841	0.02615	0.04096	0.11487	0.01377	7.32243	0.00659	0.02078	14.6529	14.0234	10.3303	3.04237	0.24508	0.23882	S0139	GA03	22	Dec11	19.4334	-29.3832	74	WINTER
SRR5788451	0.18612	0.20823	0.64206	0.10001	0.13964	0.4874	0.27874	0.18248	0.17634	0.1747	0.48149	0.45445	0.29194	0.21714	0.61581	0.05426	0.40326	0.04522	0.02111	0.03086	0.09375	0.00432	6.54972	0.00931	0.00783	14.2604	13.7428	9.75283	3.21821	0.23486	0.17878	S0138	GA03	22	Dec11	19.4334	-29.3832	50	WINTER
SRR5788453	0.06866	0.06745	0.04925	15.2094	0.07481	0.10957	0.10454	0.08147	0.3897	0.09981	0.02315	0.02418	0.07128	0.06998	0.01853	0.05935	0.01783	0	0	0.01446	0.02029	0	0.00792	0.02618	0.03302	0.03107	0.03102	0.01686	0.01789	0.03797	0.01622	S0144	GA03	22	Dec11	19.4334	-29.3832	283	WINTER
SRR5788454	0.07951	0.18549	0.12473	18.8649	0.14556	0.18422	0.32186	0.21287	0.65649	0.20772	0.09867	0.0672	0.18703	0.11671	0.03433	0.15712	0.01983	0	0.00367	0.05227	0.04511	0	0.02055	0.02264	0.0204	0.02764	0.02759	0.04061	0.04973	0.02955	0.00902	S0143	GA03	22	Dec11	19.4334	-29.3832	233	WINTER
SRR5788455	0.06156	0.16804	0.1207	17.6604	0.16769	0.18689	0.28983	0.26735	0.64482	0.18174	0.02906	0.02926	0.07976	0.0753	0.02325	0.06082	0.01535	0	0	0.03891	0.02546	0	0.0142	0.00626	0.0079	0.01003	0.01001	0.02117	0.03529	0.04902	0.01164	S0142	GA03	22	Dec11	19.4334	-29.3832	183	WINTER
SRR5788456	0.05948	0.10017	0.20319	4.48764	0.09259	0.18257	0.20899	0.22384	0.14907	0.11783	0.0573	0.05386	0.06775	0.05669	0.09171	0.07555	0.0053	0.0084	0	0.00537	0	0.00602	0.05881	0.04321	0.04904	0.05999	0.06449	0.0626	0.23026	0.09021	0.02007	S0141	GA03	22	Dec11	19.4334	-29.3832	123	WINTER
SRR5788457	0.14568	0.10769	0.30834	0.16002	0.07431	0.12161	0.2004	0.11476	0.11196	0.08319	0.14214	0.17681	0.0865	0.03791	0.20742	0.04287	6.35358	0	0.08937	0.05094	0.14653	0	5.17193	0.02837	0.02385	9.5883	9.51793	13.4701	0.70103	0.09873	0.10252	S0378	GP13	GT8	Jun11	-32.4957	-164.992	28	SUMMER
SRR5788458	0.10553	0.07677	0.25062	0.0835	0.04758	0.05779	0.11252	0.06218	0.07887	0.07814	0.09326	0.15761	0.07979	0.0607	0.16889	0.03595	5.96654	0.01078	0.10072	0.0276	0.11182	0.01031	4.27863	0.0148	0.00934	8.53364	8.44785	11.5462	0.53099	0.07727	0.07222	S0377	GP13	GT8	Jun11	-32.4957	-164.992	15	SUMMER
SRR5788459	0.08841	0.09752	0.35395	0.13149	0.05353	0.03977	0.09665	0.09326	0.07097	0.06738	0.18551	0.24214	0.08812	0.08375	0.18732	0.06147	8.01893	0.03235	0.09819	0.04554	0.0774	0	5.02579	0.00333	0	7.14917	7.1084	11.8311	0.56314	0.08257	0.08356	S0376	GP13	GT7	Jun11	-32.4985	-165.999	102	SUMMER
SRR5788460	0.08419	0.08357	0.33554	0.14258	0.07339	0.07341	0.1065	0.08791	0.07241	0.06528	0.17412	0.21641	0.11188	0.05617	0.20597	0.04436	7.733	0.01664	0.09062	0.03548	0.07628	0.00398	7.28039	0.00856	0	7.96795	7.91765	12.2482	0.54989	0.10801	0.07161	S0375	GP13	GT7	Jun11	-32.4985	-165.999	76	SUMMER
SRR5788461	0.08582	0.0584	0.27274	0.06806	0.08748	0.08017	0.09338	0.05125	0.07143	0.05201	0.17923	0.2281	0.10485	0.06772	0.15537	0.04103	6.26832	0.01641	0.07662	0.035	0.12106	0	6.10875	0.00281	0.00355	8.1848	8.22167	12.463	0.43568	0.07715	0.0968	S0374	GP13	GT7	Jun11	-32.4985	-165.999	48	SUMMER
SRR5788462	0.07121	0.06545	0.26235	0.04971	0.06035	0.07884	0.06301	0.08637	0.04083	0.05663	0.19564	0.22009	0.092	0.08211	0.28749	0.0469	5.77096	0.00782	0.17641	0.04668	0.10909	0	5.20618	0.00804	0.01015	7.06683	6.97168	10.8574	0.44254	0.105	0.07477	S0373	GP13	GT7	Jun11	-32.4985	-165.999	30	SUMMER
SRR5788467	0.22341	0.24698	3.1122	0.89874	0.20361	0.26942	1.33593	8.92504	0.4276	2.03147	0.06574	0.08153	0.08097	0.1897	0.01315	0.07223	0.03039	0	0.00937	0.08217	0.048	0.0115	0.17244	0.04544	0.03646	0.15001	0.15415	0.17557	3.05244	0.15634	0.08062	S0228	GA02	7	Mar11	-37.8305	-41.1248	148	SPRING
